# Supplementary material for: Transcriptional Profiling of Rice Early Response to Magnaporthe oryzae Identified OsWRKYs as Important Regulators in Rice Blast Resistance
Source: PLoS One. 2013 Mar 27;8(3):e59720. doi: 10.1371/journal.pone.0059720 (PMC3609760; doi:10.1371/journal.pone.0059720)
Supplement: Table S1 — List of 755 differentially regulated genes during rice early responses to Magnaporthe oryzae . (XLS) [file pone.0059720.s002.xls]

## Sheet: DEGs
Table S1. List of 755 differentially regulated genes during rice early responses to Magnaporthe oryzae.
Probeset ID	Locus ID	Annotation	IRBL18		IRBL22		LTH
			logFC	P-Value	logFC	P-Value	logFC	P-Value
Os.35606.1.S1_at	LOC_Os01g01610	IscA-like iron-sulfur assembly protein, mitochondrial precursor, putative, expressed	-0.747473	0.0132205	-0.844445	0.00524373	-1.00287	0.00837943
OsAffx.23051.2.S1_at	LOC_Os01g02000	phosphate transporter 1, putative, expressed	-1.09929	0.0329156	-0.585564	0.240999	-0.689291	0.23707
Os.30376.1.S1_at	LOC_Os01g02130	expressed protein	1.91957	0.00349741	1.75098	0.00513997	0.760656	0.275027
Os.53043.1.S1_at	LOC_Os01g02170	expressed protein	1.21213	0.00433321	0.996522	0.0120018	0.497553	0.27379
Os.1978.1.S1_at	LOC_Os01g02290	Ser/Thr receptor-like kinase, putative, expressed	1.6899	0.00336036	1.50006	0.00581513	1.17737	0.0580819
Os.27046.2.S1_x_at	LOC_Os01g02300	receptor kinase ORK10, putative, expressed	1.80763	0.000667613	1.64376	0.00110124	1.07967	0.0428668
Os.45539.1.S1_at	LOC_Os01g02360	resistance-related receptor-like kinase, putative, expressed	0.93866	0.006413	1.10994	0.00181232	0.656478	0.0806747
Os.1054.1.A1_at	LOC_Os01g02900	glycosyltransferase, putative, expressed	2.1583	0.000157192	2.44402	4.76927e-05	1.58918	0.00670029
Os.25441.1.S1_a_at	LOC_Os01g04200	metallo-beta-lactamase family protein, putative, expressed	-0.761914	0.0992605	-1.27248	0.00710719	-0.73388	0.163199
Os.28514.1.S1_at	LOC_Os01g04280	calmodulin binding protein, putative, expressed	1.03538	0.0397502	1.0216	0.0352151	0.406622	0.512761
Os.27011.1.A1_s_at	LOC_Os01g04550	expressed protein	1.65512	0.00466128	2.46868	0.000222118	1.28664	0.0461811
Os.26983.1.S1_s_at	LOC_Os01g04570	Ser/Thr protein kinase, putative, expressed	1.34037	0.0422653	1.38444	0.0304537	0.425024	0.625457
Os.6149.1.S1_at	LOC_Os01g04580	Ser/Thr protein kinase, putative, expressed	1.86936	3.3861e-05	1.96721	1.78632e-05	1.06931	0.00903298
Os.45405.1.A1_at	LOC_Os01g04750	B3 DNA binding domain containing protein, expressed	1.28278	0.0598909	1.32668	0.0434578	0.462055	0.602077
Os.536.1.S1_at	LOC_Os01g05840	oxidoreductase, short chain dehydrogenase/reductase family domain containing family, expressed	-1.18974	0.00603863	-1.2677	0.00325548	-1.50333	0.00566358
Os.32577.1.S1_at	LOC_Os01g05870	receptor kinase, putative, expressed	1.26973	0.0467395	1.10931	0.0687762	0.577856	0.455407
Os.11371.1.S1_at	LOC_Os01g06740	ribosome inactivating protein, putative, expressed	1.85849	0.000763158	1.546	0.00230335	0.78276	0.142956
OsAffx.23145.1.S1_s_at	LOC_Os01g07212	staphylococcal nuclease homologue, putative, expressed	1.00114	0.00302859	0.524883	0.0744048	0.437569	0.212391
Os.8045.1.S1_at	LOC_Os01g08440	UDP-glucoronosyl and UDP-glucosyl transferase domain containing protein, expressed	-1.09968	0.101646	-1.3092	0.0436345	-0.892565	0.246429
Os.27112.1.S1_at	LOC_Os01g09800	BTBA1 - Bric-a-Brac,Tramtrack, Broad Complex BTB domain with Ankyrin repeat region, expressed	1.34402	0.00041985	1.82688	3.0402e-05	1.00475	0.0121979
Os.45991.1.S1_x_at	LOC_Os01g10440	xylosyltransferase, putative, expressed	1.55686	0.0242754	1.32318	0.0443014	0.940656	0.227345
Os.12340.1.S1_at	LOC_Os01g11730	GDSL-like lipase/acylhydrolase, putative, expressed	0.504147	0.32458	1.5364	0.00297568	0.929537	0.0967406
Os.3875.1.S1_at	LOC_Os01g11810	powdery mildew resistant protein 5, putative, expressed	-0.881029	0.00102585	-1.00347	0.000312298	-0.362948	0.168737
Os.30664.1.S1_at	LOC_Os01g12740	cytochrome P450, putative, expressed	-1.09771	0.0140723	-1.45448	0.00206946	-1.06794	0.0404679
Os.45887.1.S1_at	LOC_Os01g12750	cytochrome P450, putative, expressed	-0.494626	0.389507	-1.11611	0.0317079	-0.44479	0.499811
Os.3838.1.S1_at	LOC_Os01g13540	NIN, putative, expressed	-0.781462	0.0388391	-1.05823	0.00604043	-0.777929	0.0743188
Os.27709.1.S1_a_at	LOC_Os01g13570	phosphoglycerate mutase, putative, expressed	-0.775489	0.00354219	-1.08909	0.000261946	-0.74806	0.014721
Os.43682.1.S1_at	LOC_Os01g16910	outer mitochondrial membrane porin, putative, expressed	0.922294	0.00524688	1.2137	0.000658763	0.638452	0.0757009
Os.7753.1.S1_at	LOC_Os01g18170	Cupin domain containing protein, expressed	2.29251	0.00935876	2.97057	0.00147776	1.93268	0.0514154
Os.16099.1.S1_at	LOC_Os01g18860	S-adenosylmethionine synthetase, putative, expressed	1.02578	0.00441014	1.13371	0.00190842	0.704907	0.0713892
Os.12462.1.S1_at	LOC_Os01g19870	hydrolase, acting on carbon-nitrogen, putative, expressed	1.11308	0.0122668	0.421441	0.324187	-0.0573085	0.945272
Os.8031.1.S1_at	LOC_Os01g21120	AP2 domain containing protein, expressed	-0.776121	0.196696	-1.5443	0.00986283	-0.700345	0.310593
Os.17722.1.S1_at	LOC_Os01g22249	peroxidase precursor, putative, expressed	2.7753	0.000138937	2.22828	0.000609647	1.31928	0.0465905
Os.38984.1.S1_at	LOC_Os01g23580	inorganic H+ pyrophosphatase, putative, expressed	1.34699	0.00308324	1.04299	0.0123303	0.187266	0.753897
Os.27188.1.S1_at	LOC_Os01g24980	naringenin,2-oxoglutarate 3-dioxygenase, putative, expressed	1.13988	0.00577337	1.08	0.00659829	0.80909	0.0732708
Os.10667.1.S1_at	LOC_Os01g25560	RALFL7 - Rapid ALkalinization Factor RALF family protein precursor, expressed	2.20381	0.000854254	2.42503	0.000330795	1.73179	0.0147087
Os.33851.3.A1_x_at	LOC_Os01g26174	OsWAK5 - OsWAK receptor-like protein kinase, expressed	1.5058	0.000157554	0.125448	0.740645	0.375133	0.29791
Os.7017.1.S1_at	LOC_Os01g26280	OsWAK8 - OsWAK receptor-like protein kinase, expressed	1.29805	0.00989701	1.06379	0.0248147	0.593333	0.287867
Os.7136.2.S1_x_at	LOC_Os01g27750	bifunctional 3-dehydroquinate dehydratase/shikimate dehydrogenase,chloroplast precursor, putative, expressed	0.39344	0.489934	1.33707	0.00929644	0.817251	0.156319
Os.37062.1.S1_at	LOC_Os01g29280	expressed protein	2.44029	0.00255962	2.35308	0.00258832	1.91889	0.0293852
Os.23606.1.S1_at	LOC_Os01g29330	expressed protein	2.51315	0.00028458	2.14294	0.000733414	1.74161	0.0129515
Os.4866.1.S1_at	LOC_Os01g31980	MATE efflux family protein, putative, expressed	0.891035	0.00553881	1.00815	0.00205597	0.606039	0.0823735
Os.37127.1.A1_at	LOC_Os01g34870	expressed protein	-1.11815	0.000458259	-0.697281	0.00930174	-0.725047	0.0247818
Os.10335.1.S1_at	LOC_Os01g38190	plant protein of unknown function domain containing protein, expressed	1.58272	0.0133649	1.38415	0.023342	0.951584	0.177719
Os.27035.2.S1_s_at	LOC_Os01g38229	peptidyl-prolyl isomerase, putative, expressed	1.76519	0.0149561	1.95944	0.00678117	1.43294	0.0799432
Os.26054.1.S1_s_at	LOC_Os01g39330	helix-loop-helix DNA-binding domain containing protein, expressed	2.34919	8.20372e-05	2.74662	1.73398e-05	1.50295	0.00872461
Os.30657.1.S1_at	LOC_Os01g40260	WRKY77, expressed	2.34567	0.000702189	2.23737	0.000802444	0.538913	0.448756
Os.8965.1.S1_at	LOC_Os01g40280	integral membrane protein, putative, expressed	-0.800336	0.0627619	-1.24656	0.00507146	-0.974327	0.0535381
Os.8309.1.S1_at	LOC_Os01g40570	outer mitochondrial membrane porin, putative, expressed	0.844034	0.000825493	1.1389	6.59435e-05	0.453092	0.0713892
Os.2010.1.S1_at	LOC_Os01g40870	aldehyde dehydrogenase, putative, expressed	0.74952	0.0575945	1.0184	0.0103568	0.298538	0.549265
Os.10348.1.S1_at	LOC_Os01g41430	UDP-glucoronosyl and UDP-glucosyl transferase, putative, expressed	2.2338	0.000114652	1.79458	0.000500527	0.981329	0.0579803
OsAffx.21394.1.S1_at	LOC_Os01g41770	leucine rich repeat protein, putative, expressed	1.13416	0.0168181	0.960833	0.0335415	0.423635	0.452915
Os.467.1.S1_a_at	LOC_Os01g42380	pleiotropic drug resistance protein, putative, expressed	1.29294	0.00712467	1.32336	0.00505057	0.546567	0.302207
Os.470.1.S1_s_at	LOC_Os01g42410	pleiotropic drug resistance protein, putative, expressed	1.85654	0.00223628	2.23388	0.000475102	1.33309	0.040736
Os.21615.1.S1_at	LOC_Os01g42880	transferase family protein, putative, expressed	1.20675	0.000579691	1.18562	0.000547939	0.777721	0.0286279
Os.4863.1.S1_at	LOC_Os01g44050	siroheme synthase, putative, expressed	-0.61213	0.207739	-0.382249	0.437969	-1.21203	0.0343411
Os.12043.1.S1_at	LOC_Os01g44120	expressed protein	1.52164	0.00014733	0.977015	0.00305334	0.816138	0.0293852
Os.37905.1.S1_at	LOC_Os01g45720	expressed protein	1.30095	0.0204804	1.22156	0.024489	0.988705	0.11738
Os.171.1.S1_at	LOC_Os01g47070	glycosyl hydrolase, putative, expressed	0.899083	0.0447842	1.52422	0.00181839	0.148527	0.834594
Os.48003.1.A1_at	LOC_Os01g47840	S-locus-like receptor protein kinase, putative, expressed	3.20569	0.00122957	3.21443	0.000985253	2.14211	0.0379533
Os.54041.1.S1_at	LOC_Os01g48000	S-locus-like receptor protein kinase, putative, expressed	1.98096	0.00622146	2.28395	0.00205082	1.46169	0.0672216
Os.26447.1.A1_at	LOC_Os01g48390	expressed protein	1.20435	0.059046	1.5859	0.0128631	0.953292	0.188797
Os.26755.1.S1_at	LOC_Os01g48610	expressed protein	1.64242	0.00417051	1.89394	0.00134524	0.73927	0.222681
Os.17479.1.S1_at	LOC_Os01g49320	glycosyl hydrolase, putative, expressed	1.48914	0.0289215	1.63673	0.0148484	0.852694	0.272399
Os.11986.2.S1_x_at	LOC_Os01g49580	Protein kinase domain containing protein, expressed	0.445551	0.196378	1.08487	0.00272198	0.169899	0.721762
Os.11800.1.S1_s_at	LOC_Os01g50100	ABC transporter, ATP-binding protein, putative, expressed	2.18051	0.000350846	1.77867	0.00134512	0.470281	0.433725
Os.4159.1.S1_at	LOC_Os01g51570	glycosyl hydrolases family 17, putative, expressed	2.03164	0.00458423	3.22319	0.000129848	1.68354	0.0353315
Os.30634.1.S1_at	LOC_Os01g51690	WRKY26, expressed	1.3204	0.0190342	1.09807	0.0402946	0.815079	0.196879
Os.29866.1.S1_at	LOC_Os01g52530	phosphoribosyl transferase, putative, expressed	1.25861	0.00438732	1.05972	0.0105003	0.599467	0.200764
Os.10346.1.S1_at	LOC_Os01g52790	cytochrome P450 72A1, putative, expressed	1.29823	0.00135463	1.54465	0.000299669	0.692977	0.0909719
Os.17437.1.S1_at	LOC_Os01g53390	glucosyltransferase, putative, expressed	1.03325	0.0234242	1.10627	0.0136517	0.560894	0.279562
Os.11775.1.S2_at	LOC_Os01g53920	receptor-like protein kinase 5 precursor, putative, expressed	2.67707	2.0066e-05	2.65673	1.73398e-05	1.29778	0.0154275
OsAffx.11594.1.S1_at	LOC_Os01g53930	hexokinase, putative, expressed	1.14392	0.000661806	0.907126	0.00263154	0.781492	0.0234496
Os.6033.1.S1_at	LOC_Os01g54860	enoyl-CoA hydratase/isomerase family protein, putative, expressed	1.29096	0.000559668	1.24282	0.000609647	0.692312	0.0599356
Os.55317.1.S1_at	LOC_Os01g55020	expressed protein	1.31858	0.00233342	1.11825	0.00537863	0.818515	0.0713892
Os.26729.1.A1_at	LOC_Os01g57073	insulin-degrading enzyme, putative, expressed	1.4631	0.000566794	1.93511	5.28212e-05	1.00531	0.0206723
Os.12081.2.S1_s_at	LOC_Os01g57480	serine/threonine-protein kinase receptor precursor, putative, expressed	1.11593	0.00218007	1.08673	0.00208814	0.348563	0.366194
Os.28433.5.S1_x_at	LOC_Os01g58290	OsSub9 - Putative Subtilisin homologue, expressed	0.638486	0.123295	1.06009	0.0109073	1.16624	0.0206825
Os.18206.1.S1_at	LOC_Os01g59730	ribosomal protein L7Ae, putative, expressed	1.14476	0.00349741	1.46163	0.000517751	0.787581	0.0627625
Os.4384.1.S1_at	LOC_Os01g60020	NAC domain transcription factor, putative, expressed	1.68599	0.000750027	2.24089	6.59435e-05	1.27681	0.0158632
Os.35704.1.S1_at	LOC_Os01g60930	expressed protein	1.11889	0.0349182	1.1308	0.0279009	0.328626	0.638978
Os.31521.1.S1_at	LOC_Os01g61080	WRKY24, expressed	1.90961	0.000156254	2.00823	8.80527e-05	1.35466	0.00804617
Os.20717.1.S1_at	LOC_Os01g61460	leaf senescence related protein, putative, expressed	1.02005	0.00335007	1.12523	0.00145206	0.666321	0.0727747
Os.10956.1.S1_at	LOC_Os01g62370	ENTH domain containing protein, expressed	0.950161	0.0732405	1.10219	0.0330134	0.608521	0.328553
Os.22076.1.S1_a_at	LOC_Os01g62430	C2 domain containing protein, putative, expressed	1.68886	3.3861e-05	1.75662	1.90468e-05	1.14633	0.00377598
Os.25308.1.A1_at	LOC_Os01g63050	expressed protein	-0.746888	0.0399194	-1.26227	0.0015505	-0.725609	0.0823735
Os.170.1.S1_at	LOC_Os01g64110	glycosyl hydrolase, putative, expressed	1.2307	0.000566033	1.78007	2.42697e-05	1.23249	0.00312089
Os.34471.1.S1_at	LOC_Os01g64310	no apical meristem protein, putative, expressed	1.13199	0.00704794	0.463152	0.233759	0.644227	0.153712
OsAffx.2403.1.S1_at	LOC_Os01g64440	expressed protein	1.5497	0.0020141	1.36887	0.00365087	0.799892	0.118032
Os.15941.2.S1_x_at	LOC_Os01g65510	OsFBX31 - F-box domain containing protein, expressed	-0.434479	0.337158	-1.06459	0.0131296	-0.189729	0.760302
OsAffx.11788.1.S1_at	LOC_Os01g68460	DC1, putative, expressed	1.21907	0.0564224	1.22565	0.0461194	0.475355	0.558562
Os.27169.1.S1_s_at	LOC_Os01g68740	keratin, type I cytoskeletal 9, putative, expressed	0.605012	0.342631	1.1961	0.0401745	-0.0283886	0.981464
Os.11784.1.S1_at	LOC_Os01g70130	protein kinase domain containing protein, expressed	1.27285	0.0017113	1.03283	0.00539999	0.704479	0.08979
Os.53542.1.S1_at	LOC_Os01g70240	expressed protein	0.913276	0.0119641	1.47161	0.00040005	0.649887	0.106625
Os.17158.1.S1_at	LOC_Os01g70490	potassium transporter, putative, expressed	1.26386	0.0878324	1.52878	0.0338394	0.435855	0.663343
Os.4698.1.S1_at	LOC_Os01g70770	glutathione S-transferase, putative, expressed	1.11349	0.000702189	1.37517	0.000111641	0.688881	0.0386139
Os.2416.1.S1_a_at	LOC_Os01g71340	glycosyl hydrolases family 17, putative, expressed	1.71252	0.031119	2.77105	0.00147096	1.01546	0.260106
Os.32115.1.S1_at	LOC_Os01g71350	glycosyl hydrolases family 17, putative, expressed	0.851064	0.169902	1.63743	0.00867852	0.545843	0.467093
Os.12498.2.S1_at	LOC_Os01g72360	expressed protein	1.45509	0.00291251	1.09444	0.0136421	0.741218	0.14234
Os.19497.1.S1_at	LOC_Os01g72380	expressed protein	1.0223	0.00782306	0.888378	0.0148484	0.497447	0.232805
Os.24906.1.S1_at	LOC_Os01g72460	NADPH quinone oxidoreductase, putative, expressed	1.9612	0.00145575	1.53869	0.00581513	0.490186	0.457464
Os.16558.1.S1_at	LOC_Os01g73200	peroxidase precursor, putative, expressed	3.65406	3.88517e-05	4.60591	3.8721e-06	2.47812	0.00396527
Os.18675.1.S1_at	LOC_Os01g73310	actin, putative, expressed	0.802975	0.0107508	1.00654	0.00211593	0.471721	0.170246
Os.4743.1.S1_at	LOC_Os01g73790	NAD dependent epimerase/dehydratase family protein, putative, expressed	1.44242	0.00663063	1.4228	0.00585836	0.718627	0.209291
Os.32602.1.S1_at	LOC_Os01g74370	domain of unknown function DUF966 domain containing protein, expressed	1.35699	0.00109454	0.85523	0.0169385	0.397799	0.348805
Os.7475.1.S1_at	LOC_Os01g74450	aquaporin protein, putative, expressed	-1.07107	0.00778269	-1.17879	0.00348506	-0.526379	0.228425
Os.2821.1.A1_at	LOC_Os02g02210	aminotransferase, putative, expressed	-0.0578275	0.935446	0.854343	0.0312523	1.53016	0.00516952
Os.1311.1.S1_at	LOC_Os02g02410	DnaK family protein, putative, expressed	0.893911	0.145593	1.26674	0.0333451	0.562207	0.448963
Os.2355.1.S1_at	LOC_Os02g03410	CAMK_CAMK_like.12 - CAMK includes calcium/calmodulin depedent protein kinases, expressed	1.04502	0.0201636	1.12977	0.0112685	0.840131	0.0990477
Os.26922.1.S1_at	LOC_Os02g04170	L-aspartate oxidase 1, putative, expressed	0.935283	0.0332829	1.22493	0.00614006	0.083572	0.91547
Os.2356.1.S1_a_at	LOC_Os02g04230	CGMC_MAPKCMGC_2.7 - CGMC includes CDA, MAPK, GSK3, and CLKC kinases, expressed	1.24004	0.0129316	1.56051	0.00256801	0.670159	0.225003
Os.49783.1.S1_at	LOC_Os02g05960	phytosulfokine receptor precursor, putative, expressed	1.17223	0.0079364	0.732215	0.0688928	0.801865	0.0974725
Os.24993.1.A1_s_at	LOC_Os02g07044	rhodanese-like domain containing protein, putative, expressed	-0.837476	0.00798123	-1.1026	0.00110083	-1.03154	0.00837943
OsAffx.24153.1.S1_s_at	LOC_Os02g07690	VQ domain containing protein, putative, expressed	0.978142	0.00402357	1.12047	0.00134524	0.91247	0.0178033
Os.10669.1.S1_at	LOC_Os02g08100	AMP-binding domain containing protein, expressed	1.41126	0.00324175	1.81409	0.000443893	1.01993	0.048727
OsAffx.11943.1.S1_s_at	LOC_Os02g09050	expressed protein	1.29006	0.00099523	1.20547	0.00136156	0.844417	0.0369668
Os.8684.1.S1_a_at	LOC_Os02g09490	dehydrogenase, putative, expressed	2.0158	7.13485e-06	1.94524	7.34544e-06	1.2799	0.00202355
Os.55753.1.S1_x_at	LOC_Os02g10240	ZOS2-05 - C2H2 zinc finger protein, expressed	-0.595536	0.181798	-1.01736	0.0196401	-0.313263	0.582393
Os.11952.1.S1_at	LOC_Os02g11070	3-ketoacyl-CoA synthase, putative, expressed	2.41274	9.34959e-05	2.4624	6.59435e-05	1.46531	0.0129515
OsAffx.11989.2.S1_s_at	LOC_Os02g11640	UDP-glucoronosyl and UDP-glucosyl transferase, putative, expressed	-1.76235	0.0108054	-2.22856	0.00204489	-1.86481	0.0216652
Os.12063.1.S1_at	LOC_Os02g11859	expressed protein	2.13082	0.000157554	1.89886	0.000312298	1.20945	0.024081
Os.27793.1.S1_at	LOC_Os02g14430	peroxidase precursor, putative, expressed	0.291595	0.343161	1.43544	0.000111641	0.740415	0.0335437
OsAffx.12052.1.S1_at	LOC_Os02g15280	VQ domain containing protein, putative, expressed	1.09812	0.000634541	1.3913	8.36397e-05	1.14951	0.00283295
Os.56119.1.S1_at	LOC_Os02g15290	VQ domain containing protein, putative, expressed	1.78076	3.3861e-05	1.76997	2.89087e-05	1.28136	0.00293193
Os.51778.1.S1_at	LOC_Os02g15930	expressed protein	-1.2562	0.0103475	-0.437443	0.354159	-0.466382	0.406336
Os.17619.1.S1_at	LOC_Os02g17534	xyloglucan fucosyltransferase, putative, expressed	1.29665	0.00479215	2.25834	6.59435e-05	1.3346	0.0137518
OsAffx.2660.1.S1_at	LOC_Os02g18070	NB-ARC domain containing protein, expressed	-0.0297259	0.968914	1.07128	0.00851994	0.679924	0.135488
Os.56259.1.S1_at	LOC_Os02g18640	OsFBX45 - F-box domain containing protein, expressed	0.661942	0.0674716	1.03061	0.00573657	0.556151	0.176422
Os.8802.1.S1_at	LOC_Os02g22160	DNA binding protein, putative, expressed	2.17365	0.0012437	2.74045	0.000177604	1.60547	0.0247818
Os.11417.1.S1_at	LOC_Os02g26810	cytochrome P450, putative, expressed	2.47467	5.67893e-05	3.64448	1.57568e-06	1.92427	0.00256552
OsAffx.24451.1.S1_at	LOC_Os02g27310	TKL_IRAK_DUF26-lc.6 - DUF26 kinases have homology to DUF26 containing loci, expressed	1.07248	0.00541198	0.364601	0.308464	0.0849236	0.893296
Os.48761.1.S1_at	LOC_Os02g27490	bile acid sodium symporter family protein, putative, expressed	-0.509794	0.416021	-1.3783	0.0160811	-0.448741	0.536661
Os.8902.1.S1_at	LOC_Os02g28220	transferase family protein, putative, expressed	-0.137645	0.915504	-2.31346	0.00395305	-1.70111	0.0592444
Os.17164.1.S1_s_at	LOC_Os02g32970	hydrolase, alpha/beta fold family protein, putative, expressed	1.01702	0.0012715	0.872307	0.00290808	0.715942	0.0306269
Os.50966.1.S1_at	LOC_Os02g32980	Cupin domain containing protein, expressed	1.14294	0.0235236	1.36661	0.00713737	0.705135	0.213888
Os.55653.1.S1_at	LOC_Os02g33590	U-box domain-containing protein, putative, expressed	0.845017	0.0186526	1.17934	0.00205597	0.348575	0.409074
Os.27459.1.A1_at	LOC_Os02g34650	expressed protein	1.21507	0.011313	1.20311	0.00990662	0.181954	0.793186
Os.3710.1.S1_at	LOC_Os02g35329	RING-H2 finger protein ATL3F, putative, expressed	1.84929	0.00679076	1.16696	0.0599688	1.40297	0.0640875
Os.49329.1.S1_at	LOC_Os02g35490	MLO domain containing protein, putative, expressed	1.50545	0.00118356	1.30291	0.00256801	0.600545	0.192348
Os.50119.1.S1_at	LOC_Os02g36414	transporter family protein, putative, expressed	1.28597	0.00291251	1.32107	0.00198914	0.569197	0.203758
Os.54283.1.S1_at	LOC_Os02g36990	dynein light chain type 1 family protein, putative, expressed	1.05036	0.01313	1.01258	0.01346	0.455154	0.345329
Os.26858.1.S1_at	LOC_Os02g38840	glucose-6-phosphate 1-dehydrogenase, cytoplasmic isoform, putative, expressed	2.13849	0.00145575	2.23748	0.000859185	1.356	0.0513754
Os.49337.1.S1_at	LOC_Os02g39140	helix-loop-helix DNA-binding domain containing protein, expressed	0.71927	0.068018	1.07069	0.00768251	0.392818	0.403404
Os.10172.1.S1_at	LOC_Os02g41510	MYB family transcription factor, putative, expressed	2.53616	7.02149e-05	2.63996	4.28827e-05	2.30836	0.00122483
Os.6634.1.S1_at	LOC_Os02g41590	kinase, pfkB family, putative, expressed	1.62718	0.000902409	2.0806	0.000111641	1.32193	0.0132783
Os.10930.1.S1_at	LOC_Os02g41670	phenylalanine ammonia-lyase, putative, expressed	4.46273	4.52546e-07	4.22356	9.82454e-07	2.23709	0.0013985
Os.25687.1.S1_at	LOC_Os02g41680	phenylalanine ammonia-lyase, putative, expressed	1.73215	0.00389912	1.86862	0.00193971	0.680148	0.288186
Os.52644.1.S1_at	LOC_Os02g41890	phytosulfokine receptor precursor, putative, expressed	1.41566	0.000198071	1.5066	0.0001013	0.96793	0.0116115
Os.54055.1.S1_at	LOC_Os02g42640	CBS domain-containing protein, putative, expressed	1.16849	0.00946709	1.53269	0.00138107	0.803031	0.106047
Os.53660.1.S1_at	LOC_Os02g43790	ethylene-responsive transcription factor, putative, expressed	1.23871	0.0706333	1.46525	0.02868	1.26811	0.106729
OsAffx.2963.1.S1_at	LOC_Os02g45180	ORM1, putative, expressed	1.03868	0.00191118	1.10193	0.00102701	0.696839	0.0474724
Os.21870.1.S1_at	LOC_Os02g45750	protein kinase domain containing protein, expressed	1.41535	0.00159991	1.51359	0.00078423	0.904934	0.0514154
Os.18232.1.S1_at	LOC_Os02g46850	oligopeptide transporter, putative, expressed	1.35427	0.0360184	1.62252	0.0118264	0.534782	0.499524
Os.56367.1.A1_at	LOC_Os02g47090	peptide transporter PTR2, putative, expressed	2.80291	1.38949e-06	2.3938	4.85199e-06	1.8053	0.0011672
Os.28290.1.S1_at	LOC_Os02g47510	9-cis-epoxycarotenoid dioxygenase 1, chloroplast precursor, putative, expressed	-1.12579	0.206595	-1.66654	0.0482921	-0.99633	0.332842
Os.55056.1.A1_at	LOC_Os02g48200	lectin-like protein kinase, putative, expressed	2.6816	0.000661806	2.57116	0.000733414	1.53248	0.0502383
OsAffx.12547.1.S1_at	LOC_Os02g48210	lectin-like protein kinase, putative, expressed	1.58562	0.000226049	1.99395	2.80726e-05	1.26348	0.00550598
OsAffx.12554.1.S1_at	LOC_Os02g48640	expressed protein	0.775303	0.0403371	1.09475	0.00494495	0.650843	0.127671
Os.5592.1.S1_at	LOC_Os02g48710	expressed protein	2.64225	0.000445711	2.61438	0.000406888	0.91244	0.200543
Os.5028.1.S1_at	LOC_Os02g48870	aspartic proteinase nepenthesin-2 precursor, putative, expressed	1.73558	0.00168926	1.9208	0.000658763	0.963499	0.0879802
OsAffx.24812.1.S1_s_at	LOC_Os02g50460	immediate-early fungal elicitor protein CMPG1, putative, expressed	2.21053	0.000159417	1.47745	0.00256801	0.905389	0.0869546
Os.55450.1.S1_x_at	LOC_Os02g50470	expressed protein	1.58195	0.000489895	1.2585	0.00208814	0.67275	0.118578
Os.55360.1.S1_at	LOC_Os02g50710	expressed protein	1.53301	0.000297272	1.16403	0.0018211	0.577279	0.135844
Os.18839.1.S1_at	LOC_Os02g51910	cytokinin-O-glucosyltransferase 2, putative, expressed	-1.0263	0.00251492	-0.908167	0.00443347	-0.838725	0.0247818
Os.12240.1.S1_at	LOC_Os02g52010	phosphate-induced protein 1 conserved region domain containing protein, expressed	-0.975261	0.135225	-1.90277	0.00490007	-0.844247	0.259002
Os.57301.1.S1_at	LOC_Os02g52170	expressed protein	0.827685	0.0152267	1.1887	0.00134524	0.593295	0.118578
Os.11781.1.S1_at	LOC_Os02g52780	bZIP transcription factor, putative, expressed	-0.501165	0.362839	-1.11144	0.0282048	-0.505133	0.415297
Os.51956.1.S1_at	LOC_Os02g52830	lipase, putative, expressed	1.24034	0.0195427	1.46994	0.00614006	0.913922	0.123678
Os.16435.1.S1_at	LOC_Os02g53410	expressed protein	-0.220006	0.578468	-1.00556	0.00436431	-0.237735	0.586722
Os.17247.1.S1_at	LOC_Os02g55970	ANTH, putative, expressed	1.22639	0.00820386	1.33522	0.00393215	0.698568	0.165456
OsAffx.24890.1.S1_at	LOC_Os02g56250	GATA zinc finger domain containing protein, expressed	0.835302	0.0790368	1.04881	0.0250888	0.553871	0.321323
Os.6404.1.S1_at	LOC_Os02g56300	aminotransferase, classes I and II, domain containing protein, expressed	0.988009	0.0208861	1.00893	0.0160845	0.46181	0.352714
OsAffx.18050.2.S1_at	LOC_Os02g56370	OsWAK20 - OsWAK receptor-like protein kinase, expressed	2.21112	0.00307656	2.328	0.00181232	1.24787	0.10955
Os.17584.1.S1_at	LOC_Os02g56860	3-ketoacyl-CoA synthase, putative, expressed	1.93023	0.00118356	1.99709	0.000750612	1.73349	0.00903298
Os.11176.1.S1_at	LOC_Os02g57400	2-phosphoglycerate kinase-related, putative, expressed	1.01968	0.0339133	0.683218	0.135482	0.494203	0.382066
Os.45920.1.S1_at	LOC_Os03g01530	tubulin/FtsZ domain containing protein, putative, expressed	1.45536	0.00384595	1.69059	0.00115135	1.24813	0.0265962
Os.5557.1.S1_at	LOC_Os03g02514	hydrolase, alpha/beta fold family protein, putative, expressed	1.57967	0.00746828	1.52512	0.00756981	0.822934	0.197918
Os.7539.1.S1_at	LOC_Os03g03320	expressed protein	-1.07288	0.0122955	-1.27201	0.00354078	-0.873706	0.0713137
Os.12819.1.S1_at	LOC_Os03g04750	60S ribosomal protein L21-2, putative, expressed	1.02414	0.0124846	0.719779	0.0589285	0.758602	0.0966451
Os.12092.2.S1_a_at	LOC_Os03g05620	inorganic phosphate transporter, putative, expressed	0.938597	0.00144781	1.21442	0.000170783	0.650044	0.0358818
Os.16891.1.S1_at	LOC_Os03g05900	expressed protein	1.64513	0.00825888	1.79204	0.00394041	0.665537	0.340303
Os.8947.1.S1_at	LOC_Os03g05910	expressed protein	-1.3942	0.0492795	-1.88997	0.0084422	-1.23483	0.123939
Os.4891.1.S1_at	LOC_Os03g06200	aminotransferase, putative, expressed	1.75024	0.000295642	1.88843	0.000120331	0.979954	0.0350462
Os.16915.1.S1_at	LOC_Os03g06330	tyrosine protein kinase domain containing protein, putative, expressed	1.19802	0.119477	1.53313	0.0392947	0.59284	0.541166
Os.10754.1.S1_at	LOC_Os03g06520	sulfate transporter, putative, expressed	-0.502028	0.479977	-1.41877	0.0235098	-0.993099	0.170213
Os.18512.1.S1_at	LOC_Os03g06980	nucleic acid binding protein, putative, expressed	1.0137	0.00829771	0.784754	0.028471	0.792473	0.0649174
Os.20885.1.S1_at	LOC_Os03g08170	protein kinase APK1B, chloroplast precursor, putative, expressed	1.24903	0.00802474	1.62086	0.00123025	0.538429	0.302507
Os.10356.1.S1_at	LOC_Os03g08320	ZIM domain containing protein, putative, expressed	1.60503	0.121249	2.02368	0.0428868	1.28922	0.27994
Os.11120.1.S1_at	LOC_Os03g08460	AP2 domain containing protein, expressed	0.876256	0.0878165	1.09874	0.0286598	0.641618	0.279562
Os.6009.3.S1_a_at	LOC_Os03g08470	AP2 domain containing protein, expressed	1.13976	0.0625499	1.67912	0.00710719	0.91654	0.188536
Os.32298.1.S1_at	LOC_Os03g08880	purine permease, putative, expressed	3.22828	1.30552e-05	3.54049	4.81667e-06	2.05422	0.00312089
Os.20151.1.S1_at	LOC_Os03g09900	membrane protein, putative, expressed	1.04912	4.61142e-05	1.10127	2.5178e-05	0.813208	0.00238645
Os.28148.1.S1_at	LOC_Os03g11440	protein transport protein Sec61 subunit alpha, putative, expressed	1.25957	0.0259521	1.60373	0.00539999	0.868003	0.171146
Os.54293.1.S1_at	LOC_Os03g11510	mitochondrial carrier protein, putative, expressed	1.1311	0.00384595	1.01742	0.00604004	0.713757	0.0867689
Os.11851.1.S1_at	LOC_Os03g11900	transporter family protein, putative, expressed	1.95754	1.25293e-05	2.4201	1.57568e-06	1.18999	0.00377598
Os.11419.1.S1_at	LOC_Os03g11910	DnaK family protein, putative, expressed	-1.77915	0.00507422	-1.84069	0.0033022	-1.56021	0.0293852
Os.37866.1.S1_at	LOC_Os03g12110	homocysteine S-methyltransferase protein, putative, expressed	1.05253	0.0042066	0.406605	0.220382	0.371797	0.354953
Os.33121.1.S1_at	LOC_Os03g12470	OsWAK25 - OsWAK receptor-like protein kinase, expressed	1.23338	0.0032718	1.20161	0.00312249	0.719169	0.103073
Os.7678.1.S1_at	LOC_Os03g12500	cytochrome P450, putative, expressed	2.51499	0.000335433	3.05875	6.05199e-05	1.42308	0.0369668
Os.12163.1.S1_at	LOC_Os03g12510	non-symbiotic hemoglobin 2, putative, expressed	-2.09653	0.0413779	-1.05542	0.295877	-0.680632	0.612479
Os.39075.1.S1_at	LOC_Os03g12990	phytosulfokines precursor, putative, expressed	-1.02429	0.00013386	-0.974	0.000161585	-0.507753	0.0400018
Os.47761.1.S1_at	LOC_Os03g13300	glutamate decarboxylase, putative, expressed	1.70284	0.00138466	2.05943	0.00027658	0.865066	0.106625
Os.6244.1.S1_at	LOC_Os03g13740	immediate-early fungal elicitor protein CMPG1, putative, expressed	1.93229	3.35242e-05	1.6506	0.000100953	0.612205	0.104276
Os.10099.1.S1_at	LOC_Os03g13870	expressed protein	-0.565134	0.066124	-1.19085	0.000730675	-0.754214	0.0404679
Os.53851.1.S1_at	LOC_Os03g14090	armadillo/beta-catenin repeat family protein, putative, expressed	0.87271	0.0837789	1.25157	0.0132899	0.542416	0.363574
Os.49994.1.S1_at	LOC_Os03g14880	expressed protein	1.83625	0.0134852	1.77581	0.0136527	1.10344	0.179473
Os.7114.1.S1_s_at	LOC_Os03g15780	anthranilate synthase component I-1, chloroplast precursor, putative, expressed	1.77646	0.000128866	1.61983	0.00020896	0.923375	0.0306269
Os.43951.1.S1_at	LOC_Os03g16150	mannose-1-phosphate guanyltransferase, putative, expressed	1.05319	0.0319559	0.903036	0.0537378	0.646066	0.246071
Os.35013.1.S1_at	LOC_Os03g16170	protein phosphatase 2C, putative, expressed	-0.819149	0.278265	-1.4218	0.0433042	-0.573254	0.53153
Os.17918.1.S1_at	LOC_Os03g16950	cysteine-rich repeat secretory protein 55 precursor, putative, expressed	0.888368	0.0293026	1.35409	0.00200135	0.547179	0.234065
Os.51147.1.S1_at	LOC_Os03g16960	cysteine-rich repeat secretory protein 55 precursor, putative, expressed	1.57756	0.179873	2.55797	0.0253312	1.00615	0.481554
Os.26805.2.S1_at	LOC_Os03g17120	arginine biosynthesis bifunctional protein argJ 1, putative, expressed	1.37889	0.00426033	1.39702	0.00319468	0.753905	0.137716
Os.406.1.S1_a_at	LOC_Os03g17700	CGMC_MAPKCGMC_2_ERK.2 - CGMC includes CDA, MAPK, GSK3, and CLKC kinases, expressed	1.05872	0.0028537	1.07796	0.00205597	0.846321	0.0293852
Os.5616.1.S1_at	LOC_Os03g18740	oxidoreductase, short chain dehydrogenase/reductase family, putative, expressed	1.09648	0.0453554	0.655284	0.216979	0.491974	0.459293
Os.11313.1.S1_at	LOC_Os03g18850	pathogenesis-related Bet v I family protein, putative, expressed	2.14075	0.000159417	3.25859	3.43934e-06	1.9929	0.00202355
Os.15298.1.S1_at	LOC_Os03g19990	WD40-like Beta Propeller Repeat family protein, expressed	1.10802	0.00743144	0.87443	0.0235302	0.519716	0.248246
Os.49973.1.S1_at	LOC_Os03g20210	aspartic proteinase nepenthesin precursor, putative, expressed	1.0602	0.00836357	0.463887	0.213871	0.29249	0.547552
Os.18622.1.S1_at	LOC_Os03g20440	VQ domain containing protein, putative, expressed	1.93485	0.00121415	2.41709	0.000181984	1.27578	0.0404679
Os.33131.1.A1_at	LOC_Os03g20550	WRKY55, expressed	1.21625	0.0981028	1.57772	0.028429	0.568056	0.541332
Os.51506.1.S1_at	LOC_Os03g20600	expressed protein	1.31949	0.0241707	1.33922	0.018915	0.996668	0.129324
OsAffx.25172.1.S1_at	LOC_Os03g20840	disease resistance RPP13-like protein 1, putative, expressed	1.10929	0.0982996	1.71385	0.0113181	0.793034	0.312039
Os.25243.1.A1_at	LOC_Os03g20949	phospholipid-transporting ATPase, putative, expressed	1.38743	0.00936649	1.41405	0.00687248	0.678474	0.246503
Os.17286.1.S1_at	LOC_Os03g21060	No apical meristem protein, putative, expressed	0.958229	0.0135976	1.02636	0.00756114	0.725411	0.0943928
Os.12870.1.S1_at	LOC_Os03g22330	blue-light photoreceptor PHR2, putative, expressed	1.05734	0.0444307	0.813851	0.104036	0.578983	0.347491
Os.20572.1.A1_at	LOC_Os03g22610	peptidyl-tRNA hydrolase, mitochondrial precursor protein, putative, expressed	-0.815555	0.0182448	-1.22216	0.0012447	-0.218408	0.62673
Os.20572.2.S1_at	LOC_Os03g22620	terpene synthase family, metal binding domain containing protein, expressed	-1.13039	0.0416855	-1.17759	0.028733	-0.260112	0.741026
Os.55682.1.S1_at	LOC_Os03g22820	expressed protein	1.73006	0.00284439	1.31263	0.0127483	0.630703	0.302507
Os.2954.1.S1_at	LOC_Os03g25440	expressed protein	-0.257611	0.631868	-1.03536	0.0190866	-0.0961079	0.904379
Os.17445.1.S1_s_at	LOC_Os03g27080	calmodulin-binding transcription activator 2, putative, expressed	1.89018	0.00172884	2.27222	0.000361689	1.43307	0.0268828
Os.7075.1.S1_at	LOC_Os03g27230	phospho-2-dehydro-3-deoxyheptonate aldolase, chloroplast precursor, putative, expressed	3.3679	0.000166993	2.93193	0.000412096	2.16557	0.0145257
Os.26833.1.S1_x_at	LOC_Os03g27590	OsSCP18 - Putative Serine Carboxypeptidase homologue, expressed	1.10153	0.0054863	1.02068	0.00719064	0.730328	0.089259
Os.52616.1.A1_at	LOC_Os03g29410	tyrosine protein kinase domain containing protein, putative, expressed	1.53324	0.000208117	1.5157	0.0001828	1.09016	0.00903298
Os.56891.1.S1_at	LOC_Os03g29930	expressed protein	1.53358	0.0115498	1.25966	0.027939	0.525593	0.461788
Os.18462.1.S1_at	LOC_Os03g30950	acyl-desaturase, chloroplast precursor, putative, expressed	-1.20441	0.0220576	-2.06988	0.000588461	-0.699422	0.237253
Os.5039.1.S1_at	LOC_Os03g40270	alpha-1,4-glucan-protein synthase, putative, expressed	1.19727	6.67717e-05	1.22861	4.68511e-05	0.787611	0.00672061
Os.15580.1.S1_at	LOC_Os03g42600	expressed protein	1.79093	0.000297272	1.96168	0.000114427	1.56557	0.00389866
Os.55437.1.S1_at	LOC_Os03g43770	OsFBX97 - F-box domain containing protein, expressed	1.63394	0.000735511	1.43384	0.00157155	0.672876	0.150244
OsAffx.13360.1.S1_at	LOC_Os03g45280	dehydrin, putative, expressed	-0.837578	0.0718717	-1.24378	0.00857527	-0.920777	0.0871589
Os.49615.1.S1_at	LOC_Os03g45960	thaumatin, putative, expressed	1.13426	0.0138466	1.42274	0.00288836	0.605045	0.237155
Os.459.1.S1_at	LOC_Os03g46070	thaumatin, putative, expressed	1.91292	0.000661806	2.6102	4.76927e-05	0.970617	0.0775949
OsAffx.25574.2.S1_x_at	LOC_Os03g46200	acetyltransferase, GNAT family, putative, expressed	1.18884	0.00679076	1.09199	0.00939231	0.642449	0.174171
Os.2858.1.S1_at	LOC_Os03g48060	class I glutamine amidotransferase, putative, expressed	-0.996596	0.00507422	-1.01558	0.00365087	-0.981406	0.017324
Os.17998.1.S1_at	LOC_Os03g48540	expressed protein	1.08226	0.0133008	1.08398	0.0111205	0.735873	0.126985
Os.12106.1.S1_at	LOC_Os03g48780	Cupin domain containing protein, expressed	-1.49168	0.00418918	-1.6097	0.00207504	-0.732592	0.183176
Os.18598.1.S1_at	LOC_Os03g49260	lipoxygenase, putative, expressed	0.667691	0.0535419	1.04549	0.00383259	0.249341	0.573221
Os.14415.1.S1_a_at	LOC_Os03g49380	lipoxygenase, putative, expressed	1.07068	0.0605659	1.08017	0.0488294	0.321808	0.678649
Os.27846.1.S1_at	LOC_Os03g52340	endoplasmic oxidoreductin-1 precursor, putative, expressed	0.926706	0.0705786	1.01774	0.0402946	0.63136	0.287132
Os.53148.1.S1_at	LOC_Os03g52720	magnesium-dependent phosphatase 1, putative, expressed	1.76562	0.00330393	1.97211	0.00130896	0.967083	0.12281
Os.51226.1.S1_at	LOC_Os03g52910	uncharacterized UPF0114 domain containing protein, expressed	1.57121	0.0241669	2.22675	0.00252026	1.1316	0.148705
Os.9344.1.S1_x_at	LOC_Os03g53800	periplasmic beta-glucosidase precursor, putative, expressed	1.06072	0.0070905	1.55852	0.000412096	0.878809	0.0464849
Os.15989.1.S1_at	LOC_Os03g53900	universal stress protein domain containing protein, putative, expressed	-1.2339	0.00130332	-0.687769	0.034849	-0.530017	0.165689
Os.18627.1.S1_at	LOC_Os03g53950	strictosidine synthase, putative, expressed	1.12744	0.00438732	1.21694	0.00220373	0.463797	0.273834
Os.5016.1.S1_at	LOC_Os03g55070	UDP-glucose 6-dehydrogenase, putative, expressed	2.03848	0.00123599	2.04546	0.000985253	1.31502	0.043728
OsAffx.13491.1.S1_at	LOC_Os03g55180	DUF1336 domain containing protein, expressed	1.26385	0.0379238	1.61665	0.00841479	0.830066	0.228212
OsAffx.3615.1.S1_s_at	LOC_Os03g55530	HLS, putative, expressed	0.794727	0.0292457	1.04355	0.00518222	0.187351	0.707757
Os.24927.1.S1_at	LOC_Os03g56160	lectin-like receptor kinase 7, putative, expressed	2.00879	0.0104094	2.12917	0.0059715	0.915068	0.294373
Os.21066.1.S1_at	LOC_Os03g56250	LRR receptor-like protein kinase, putative, expressed	1.19908	0.0114952	1.35252	0.00450078	0.603764	0.249621
Os.17985.1.S1_s_at	LOC_Os03g56500	expressed protein	0.962192	0.00502426	1.17341	0.00110124	0.470587	0.197488
Os.45014.1.S1_at	LOC_Os03g56590	expressed protein	-0.80791	0.0819515	-1.02443	0.0250334	-0.701417	0.186663
Os.23297.1.S1_at	LOC_Os03g56860	expressed protein	1.57718	0.00235569	1.49667	0.00261405	0.746358	0.158054
Os.5178.1.A1_s_at	LOC_Os03g56950	phytochrome-interacting factor 4, putative, expressed	-1.08518	0.00415068	-1.02636	0.00481044	-0.856702	0.0407844
Os.54936.1.S1_at	LOC_Os03g57640	gibberellin receptor GID1L2, putative, expressed	2.03978	0.00537786	1.60311	0.0182575	1.20621	0.12281
Os.26543.1.S1_at	LOC_Os03g58110	uncharacterized protein At4g06744 precursor, putative, expressed	1.37907	0.00140811	1.2927	0.0018211	0.86317	0.0526261
OsAffx.13543.1.S1_s_at	LOC_Os03g58850	uncharacterized PE-PGRS family protein PE_PGRS3 precursor, putative, expressed	0.533805	0.372016	1.11271	0.0400902	-0.924697	0.147404
Os.2219.1.S1_at	LOC_Os03g58980	Cupin domain containing protein, expressed	1.73024	0.00715889	1.77734	0.00494578	1.35199	0.0592444
Os.22413.1.S1_at	LOC_Os03g59070	phosphatase, putative, expressed	1.14907	0.0608127	1.29774	0.0297089	0.802069	0.253728
Os.31151.2.S1_at	LOC_Os03g59180	expressed protein	1.04822	0.0384982	1.2537	0.0127125	0.728049	0.203691
Os.7657.1.S1_at	LOC_Os03g60090	methylenetetrahydrofolate reductase, putative, expressed	1.31507	0.0032038	1.77882	0.000293289	0.838443	0.0765586
Os.39993.1.S1_at	LOC_Os03g60639	expressed protein	-1.07967	0.0029162	-0.885125	0.0083713	-0.827953	0.0358818
Os.38099.1.S1_at	LOC_Os03g61270	OsMan04 - Endo-Beta-Mannanase, expressed	1.36709	0.256522	2.26345	0.0446002	0.528693	0.753233
Os.8517.1.S1_at	LOC_Os03g62010	harpin-induced protein 1 domain containing protein, expressed	1.30229	0.00262685	1.37313	0.0014958	0.806882	0.0758794
Os.52796.2.S1_x_at	LOC_Os03g62200	ammonium transporter protein, putative, expressed	1.13502	0.000297272	1.08472	0.00032053	0.41477	0.147912
Os.10987.1.S1_at	LOC_Os03g63410	elongation factor Tu, putative, expressed	0.785726	0.0139166	1.00005	0.00261127	0.82086	0.0287963
Os.54385.1.S1_at	LOC_Os04g01320	serine/threonine-protein kinase receptor precursor, putative, expressed	0.698628	0.110552	1.06682	0.0145549	0.332353	0.549098
OsAffx.25832.1.S1_at	LOC_Os04g02030	rp1, putative, expressed	1.19142	0.00719343	0.748604	0.0633743	0.467761	0.343414
Os.55600.1.S1_at	LOC_Os04g08550	oxidoreductase, aldo/keto reductase family protein, putative, expressed	1.00311	0.0103811	0.530895	0.141131	0.891577	0.045979
Os.47980.1.S1_at	LOC_Os04g08764	avr9/Cf-9 rapidly elicited protein 137, putative, expressed	-0.729139	0.0122538	-1.18364	0.000392795	-0.794844	0.0206723
Os.7434.1.S1_at	LOC_Os04g10010	sex determination protein tasselseed-2, putative, expressed	1.76167	0.00285284	1.74118	0.00247754	0.479783	0.463043
Os.16305.1.S1_at	LOC_Os04g10160	cytochrome P450, putative, expressed	1.5438	0.0212	1.15838	0.0670606	-0.0383783	0.978311
Os.14583.1.S1_at	LOC_Os04g12980	UDP-glucoronosyl/UDP-glucosyl transferase, putative, expressed	0.728115	0.120611	1.03092	0.0249578	0.385154	0.50747
Os.53852.1.S1_at	LOC_Os04g13210	multidrug resistance-associated protein, putative, expressed	1.43312	0.00247118	1.56703	0.00109108	0.378218	0.467591
Os.23398.1.S1_at	LOC_Os04g15580	serine/threonine-protein kinase receptor precursor, putative, expressed	2.05099	0.0014281	2.27288	0.000550019	0.895381	0.163199
OsAffx.13825.1.S1_at	LOC_Os04g15600	receptor kinase, putative, expressed	1.25382	0.00466128	1.13941	0.00690282	-0.06133	0.937828
Os.27099.1.S1_at	LOC_Os04g21820	OsWAK33 - OsWAK receptor-like protein OsWAK-RLP, expressed	1.38223	0.000243734	1.5059	0.0001013	1.06958	0.00670029
Os.52161.1.S1_x_at	LOC_Os04g22900	jasmonate-induced protein, putative, expressed	-1.43025	0.000198071	-1.47023	0.00012634	-0.644471	0.0694274
OsAffx.13941.1.S1_at	LOC_Os04g23580	xylosyltransferase, putative, expressed	1.24337	0.000398986	1.48064	8.84829e-05	0.734675	0.0347958
Os.27036.1.S1_at	LOC_Os04g24220	OsWAK32 - OsWAK receptor-like protein kinase, expressed	1.16533	0.0625084	1.3171	0.0304537	0.823245	0.250228
Os.27794.1.S1_at	LOC_Os04g27190	terpene synthase, putative, expressed	1.95226	0.0271798	1.76365	0.0373199	0.928692	0.369666
Os.27767.1.A1_s_at	LOC_Os04g29680	OsWAK38 - OsWAK receptor-like protein kinase, expressed	2.46724	0.0121855	2.71059	0.00570975	1.76893	0.106172
OsAffx.3948.1.S1_at	LOC_Os04g30060	wall-associated receptor kinase-like 10 precursor, putative, expressed	1.72102	0.0096215	1.49022	0.018198	0.759064	0.306512
Os.53439.1.S1_at	LOC_Os04g30160	OsWAK46 - OsWAK receptor-like protein kinase, expressed	1.47275	0.0532275	1.4401	0.0487712	0.763428	0.398945
Os.15175.1.S1_at	LOC_Os04g31030	nitrate-induced NOI protein, expressed	0.995035	0.00086386	1.01896	0.000592357	0.610824	0.0440613
Os.11262.2.S1_x_at	LOC_Os04g32920	potassium transporter, putative, expressed	2.707	0.000390678	2.77718	0.000269405	1.8069	0.0183931
Os.5186.1.S1_at	LOC_Os04g33390	prephenate dehydratase domain containing protein, expressed	2.66326	0.000341538	2.04696	0.00194529	1.45241	0.0436333
Os.52648.1.S1_at	LOC_Os04g35540	amino acid permease family protein, putative, expressed	1.57981	0.00206757	1.47323	0.00261405	0.506741	0.347537
Os.50533.1.S1_at	LOC_Os04g35680	U-box domain containing protein, expressed	1.44968	0.00584369	1.24185	0.0123584	0.385136	0.5371
Os.14998.1.S1_at	LOC_Os04g37670	steroid nuclear receptor, ligand-binding, putative, expressed	1.88571	0.000139048	1.8843	0.000111641	1.13591	0.0164566
Os.51127.1.S1_a_at	LOC_Os04g37820	cytokinin-O-glucosyltransferase 2, putative, expressed	0.600917	0.0597483	1.00234	0.00304193	0.598541	0.102514
Os.20067.1.S1_at	LOC_Os04g38530	aldose 1-epimerase, putative, expressed	0.805726	0.0144221	1.28554	0.000567191	0.599988	0.104117
Os.27545.1.S1_at	LOC_Os04g38540	aldose 1-epimerase, putative, expressed	0.949789	0.115247	1.70021	0.00606479	0.9102	0.18628
OsAffx.26389.1.S1_at	LOC_Os04g39300	heavy metal transport/detoxification protein, putative, expressed	1.33236	0.00488414	1.63017	0.00104677	0.776501	0.12281
Os.11920.1.S1_s_at	LOC_Os04g39320	expressed protein	2.10624	0.000667613	2.04876	0.000670513	0.896805	0.131954
Os.12082.1.S1_at	LOC_Os04g39350	heavy metal associated domain containing protein, expressed	1.129	0.00311655	1.5461	0.000269405	1.01186	0.0178033
OsAffx.14202.1.S1_at	LOC_Os04g39380	heavy metal transport/detoxification protein, putative, expressed	2.30341	0.00460931	2.10996	0.00646196	1.66911	0.0606834
Os.22910.1.S1_at	LOC_Os04g39880	Os4bglu12 - beta-glucosidase, exo-beta-glucanase, expressed	0.794067	0.00284439	1.18073	0.000120292	0.693088	0.0189397
Os.12839.1.S1_at	LOC_Os04g40730	oxidoreductase, short chain dehydrogenase/reductase family, putative, expressed	1.03038	0.00543534	1.04766	0.00394041	0.755015	0.0639306
OsAffx.26443.1.S1_s_at	LOC_Os04g43440	NB-ARC/LRR disease resistance protein, putative, expressed	2.25577	0.00245348	2.18483	0.00242799	1.24296	0.106625
Os.12488.1.S1_at	LOC_Os04g43650	L-allo-threonine aldolase, putative, expressed	1.02317	0.0311687	1.16273	0.0133266	0.733547	0.169522
Os.3388.2.S1_a_at	LOC_Os04g43680	MYB family transcription factor, putative, expressed	1.82663	0.00289584	1.78785	0.00262846	1.45556	0.0301381
Os.52536.1.S1_at	LOC_Os04g43800	phenylalanine ammonia-lyase, putative, expressed	1.75927	0.0126414	1.68943	0.0133045	0.56147	0.507478
Os.8185.1.S1_s_at	LOC_Os04g44750	transporter family protein, putative, expressed	1.1794	0.00717892	1.21535	0.00490007	0.537613	0.259854
Os.9494.1.S1_s_at	LOC_Os04g45000	short-chain dehydrogenase/reductase, putative, expressed	-0.628323	0.173897	-1.21284	0.00895354	-0.914602	0.0841908
Os.51085.1.S1_at	LOC_Os04g47420	transmembrane amino acid transporter protein, putative, expressed	1.25665	0.00368213	1.16308	0.00490007	0.45416	0.330857
OsAffx.26509.1.S1_s_at	LOC_Os04g47770	cis-zeatin O-glucosyltransferase, putative, expressed	0.60864	0.0603399	1.05231	0.00245467	0.00793432	0.990171
Os.49507.1.S1_at	LOC_Os04g48850	aminotransferase, classes I and II, domain containing protein, expressed	3.34476	0.000232343	3.31643	0.000194893	2.31649	0.011889
Os.20292.1.S1_at	LOC_Os04g49748	purine permease, putative, expressed	1.06173	0.00339143	1.09745	0.0022417	0.892644	0.0268487
Os.20614.2.S1_at	LOC_Os04g49757	purine permease, putative, expressed	0.717867	0.0718808	1.05142	0.00927557	0.770933	0.0938405
Os.10591.1.S1_at	LOC_Os04g50790	RNA recognition motif, putative, expressed	1.1278	0.0140686	0.768725	0.0726565	0.546201	0.291624
Os.11322.1.S1_at	LOC_Os04g50950	peptide transporter PTR2, putative, expressed	2.25346	0.00379201	2.49094	0.00160555	1.47634	0.0762985
Os.50175.2.S1_at	LOC_Os04g51820	OsHKT1;1 - Na+ transporter, expressed	-0.251411	0.437904	-1.01564	0.00174433	-0.296466	0.400232
Os.27799.1.S1_at	LOC_Os04g52190	vacuolar-sorting receptor precursor, putative, expressed	1.92302	0.0149802	2.0961	0.00760943	1.1137	0.205478
Os.9554.1.S1_at	LOC_Os04g52504	adhesive/proline-rich protein, putative, expressed	1.71108	0.000297272	1.7826	0.000170599	1.38831	0.00589962
Os.20272.1.S1_a_at	LOC_Os04g52730	NAD dependent epimerase/dehydratase family domain containing protein, expressed	1.0481	0.00194924	1.1688	0.000730675	0.674932	0.0573565
Os.4807.1.S1_at	LOC_Os04g54200	diacylglycerol kinase, putative, expressed	1.70793	0.00258942	1.50487	0.00474724	0.768189	0.188545
Os.57007.1.S1_at	LOC_Os04g55440	Cf-4A protein, putative, expressed	1.66291	0.0011273	1.06606	0.0156431	0.599945	0.235584
Os.7802.1.S1_at	LOC_Os04g55800	sulfate transporter, putative, expressed	-0.693656	0.0376129	-1.11491	0.00196523	-1.05389	0.0121979
Os.26483.1.S1_at	LOC_Os04g55850	nuclease PA3, putative, expressed	1.85396	0.00544814	1.44354	0.0193225	1.09393	0.123706
Os.56111.1.S1_at	LOC_Os04g56120	protein kinase domain containing protein, expressed	2.67615	0.00523509	2.60171	0.0050823	2.32116	0.0308767
Os.22651.1.S1_at	LOC_Os04g56230	polyprenyl synthetase, putative, expressed	-1.26577	0.0169139	-1.70754	0.00230335	-1.72602	0.00919747
Os.7665.1.S1_at	LOC_Os04g56240	lipase, putative, expressed	-1.4487	0.00168926	-1.53724	0.000901918	-1.57447	0.00419774
Os.49955.1.A1_at	LOC_Os04g56250	OsFBX152 - F-box domain containing protein, expressed	-1.31793	0.065968	-1.27356	0.0636488	-1.75527	0.0405933
Os.1606.1.S1_at	LOC_Os04g56430	cysteine-rich receptor-like protein kinase, putative, expressed	1.15962	0.126775	2.52742	0.00207658	1.11125	0.198461
OsAffx.14436.1.S1_at	LOC_Os04g56470	amino acid transporter, putative, expressed	1.11094	0.00178123	1.27027	0.000547939	0.85336	0.0261156
Os.49568.1.S1_at	LOC_Os04g56900	transferase family protein, putative, expressed	3.23574	0.000228358	2.51316	0.00122712	1.39724	0.0823735
OsAffx.14446.1.S1_s_at	LOC_Os04g56910	transferase family protein, putative, expressed	2.3974	0.00656545	2.77673	0.00207504	0.818624	0.411674
Os.54727.1.S1_s_at	LOC_Os04g57850	AMP-binding enzyme, putative, expressed	2.05552	0.00363998	2.49417	0.000780779	1.21848	0.103073
Os.50125.1.S1_at	LOC_Os04g57860	endoglucanase precursor, putative, expressed	0.853399	0.0399133	1.19252	0.00519963	0.135291	0.837687
Os.6190.1.S1_at	LOC_Os04g57890	oligosaccharyl transferase, putative, expressed	0.857977	0.0020141	1.03306	0.000422948	0.595082	0.0435567
Os.5913.1.S1_at	LOC_Os04g57970	expressed protein	-1.14174	0.0118085	-1.14121	0.00986075	-0.591573	0.23612
Os.34882.1.S1_at	LOC_Os04g58100	expressed protein	-0.453109	0.364583	-1.26212	0.00824043	-0.543729	0.323141
Os.15992.1.S1_at	LOC_Os04g58190	dof zinc finger domain containing protein, putative, expressed	1.22422	0.023746	1.41975	0.00870997	0.514207	0.421472
Os.18070.1.S1_at	LOC_Os04g58390	allantoinase, putative, expressed	1.04575	0.0363656	1.59271	0.00261405	0.685299	0.226605
Os.17892.1.S1_at	LOC_Os04g58860	harpin-induced protein 1 domain containing protein, expressed	1.78676	0.000786507	1.52365	0.00200135	0.985553	0.0640215
Os.21893.1.S1_x_at	LOC_Os04g59160	peroxidase precursor, putative, expressed	2.0116	0.0139643	2.12503	0.00860441	1.61844	0.0792325
Os.7938.1.S1_at	LOC_Os04g59190	peroxidase precursor, putative, expressed	1.13962	0.105898	1.93737	0.00713737	1.33477	0.100032
Os.27864.1.S1_at	LOC_Os04g59200	peroxidase precursor, putative, expressed	1.40591	0.0103912	2.04548	0.00072552	0.85781	0.151936
Os.20262.1.S1_at	LOC_Os05g03174	glycosyltransferase family 43 protein, putative, expressed	1.2384	0.00178685	1.13154	0.00260704	0.639826	0.112022
Os.48037.1.A1_at	LOC_Os05g03450	lectin protein kinase family protein, putative, expressed	0.357046	0.519824	1.04632	0.0284023	0.187514	0.800087
Os.17036.1.S1_x_at	LOC_Os05g03620	TKL_IRAK_CR4L.4 - The CR4L subfamily has homology with Crinkly4, expressed	1.05005	0.00506707	0.585678	0.0801663	0.49606	0.213888
Os.11309.1.S1_x_at	LOC_Os05g04490	peroxidase precursor, putative, expressed	2.23253	0.00857907	1.9466	0.0159872	1.29047	0.162622
Os.9847.1.S1_at	LOC_Os05g04584	transferase family protein, putative, expressed	1.98589	0.0106257	2.21794	0.00438914	1.55826	0.0732264
Os.54708.1.S1_at	LOC_Os05g05180	OsGH3.6 - Probable indole-3-acetic acid-amido synthetase, expressed	0.873053	0.108044	1.03486	0.048203	0.59629	0.35197
Os.5064.1.S1_at	LOC_Os05g06440	dnaJ homolog subfamily B member 11 precursor, putative, expressed	1.1708	0.112473	1.78475	0.0150663	0.70616	0.424594
Os.18819.1.S1_at	LOC_Os05g06660	OsSCP26 - Putative Serine Carboxypeptidase homologue, expressed	1.05991	0.00419296	1.06917	0.00319888	0.59166	0.1294
Os.6152.1.S1_at	LOC_Os05g08900	expressed protein	0.878766	0.0167409	1.01463	0.00606479	0.264115	0.565433
Os.9145.1.S1_at	LOC_Os05g09440	NADP-dependent malic enzyme, chloroplast precursor, putative, expressed	1.16416	0.00379201	0.742111	0.0386596	-0.246352	0.613394
Os.9848.1.S1_at	LOC_Os05g10650	6-phosphofructokinase, putative, expressed	1.2017	0.00118356	0.6451	0.0387289	0.247986	0.541968
Os.51904.1.S1_at	LOC_Os05g13970	phosphorylase domain containing protein, putative, expressed	1.69769	0.000297272	1.19183	0.00297477	0.867689	0.0509149
OsAffx.14735.1.S1_at	LOC_Os05g16740	SHR5-receptor-like kinase, putative, expressed	1.01269	0.0136908	0.889984	0.0234414	0.531107	0.245626
OsAffx.26937.1.S1_x_at	LOC_Os05g17604	SHR5-receptor-like kinase, putative, expressed	1.35177	0.0121855	2.05875	0.000637276	0.873777	0.140258
OsAffx.26937.4.S1_x_at	LOC_Os05g17810	SHR5-receptor-like kinase, putative, expressed	1.23847	0.0117112	1.72089	0.00118252	0.776667	0.150218
Os.48074.1.A1_at	LOC_Os05g19910	transferase family protein, putative, expressed	1.79183	0.052347	1.85333	0.0379052	0.725202	0.531169
Os.27100.1.A1_at	LOC_Os05g25390	tyrosine protein kinase domain containing protein, putative, expressed	1.32476	0.00753159	1.29954	0.00690728	0.962384	0.0781641
Os.37565.2.S1_at	LOC_Os05g25770	WRKY45, expressed	1.04361	0.01066	0.909363	0.0191073	0.0359403	0.963734
Os.51741.1.S1_at	LOC_Os05g25920	expressed protein	1.14259	0.000131412	1.14973	0.0001013	1.05413	0.00191952
Os.17273.1.S1_at	LOC_Os05g27010	peptide transporter PTR3-A, putative, expressed	1.43516	0.000897643	1.71252	0.000192288	0.930469	0.0360104
Os.56345.1.S1_at	LOC_Os05g27350	expressed protein	-1.16009	0.0470527	-0.983441	0.0775892	-0.711031	0.291624
Os.46115.1.S1_at	LOC_Os05g29990	NAD dependent epimerase/dehydratase family domain containing protein, expressed	1.27835	0.000661806	1.47447	0.000178981	0.736853	0.048552
Os.55625.1.S1_at	LOC_Os05g30454	thiamin pyrophosphokinase 1, putative, expressed	1.13778	0.0199671	1.34128	0.00648587	0.813155	0.13591
OsAffx.14888.1.S1_at	LOC_Os05g30500	expressed protein	2.27121	0.00183724	1.48415	0.0202333	0.51456	0.526052
Os.14854.1.S1_at	LOC_Os05g36360	U-box domain containing protein, expressed	0.721869	0.0107989	1.00577	0.00104677	0.684372	0.0358818
Os.11042.1.S1_at	LOC_Os05g37930	expressed protein	-1.008	0.00424458	-0.86827	0.00878478	-0.688835	0.0713892
Os.23209.1.S1_at	LOC_Os05g39350	PMR5, putative, expressed	1.44416	0.0047581	0.857088	0.061112	0.884451	0.106521
Os.50108.1.S1_at	LOC_Os05g39720	WRKY70, expressed	1.72454	0.00312385	1.56258	0.00481044	1.11149	0.0732264
Os.33019.1.S1_at	LOC_Os05g40700	transmembrane protein 56, putative, expressed	1.07486	0.0473071	0.955572	0.0648597	0.528428	0.413877
Os.11883.1.S1_at	LOC_Os05g41480	domain of unknown function, DUF250 domain containing protein, expressed	1.32106	0.000312245	1.17757	0.000611779	0.906613	0.014721
Os.4160.1.S1_at	LOC_Os05g41610	glycosyl hydrolases family 17, putative, expressed	-0.537065	0.200748	-1.0014	0.0149591	-0.359193	0.477427
Os.28129.1.S1_at	LOC_Os05g42040	UDP-glucoronosyl and UDP-glucosyl transferase domain containing protein, expressed	1.69718	0.000109211	1.20878	0.00117485	0.723332	0.0637633
Os.28096.1.S1_at	LOC_Os05g43170	calreticulin precursor protein, putative, expressed	1.19393	0.0121574	1.64033	0.00134524	0.984936	0.0672216
Os.7516.1.S1_at	LOC_Os05g43390	signal recognition particle 54 kDa protein, putative, expressed	1.0671	0.00958273	1.18515	0.00405528	0.459654	0.319558
Os.10619.1.S2_at	LOC_Os05g44770	receptor-like protein kinase 5 precursor, putative, expressed	1.86318	4.16865e-06	2.05495	1.57568e-06	1.25688	0.00122483
Os.55637.1.S1_at	LOC_Os05g45070	harpin-induced protein 1 domain containing protein, expressed	1.24305	0.00216501	1.65744	0.000208602	0.706412	0.091762
Os.40018.1.S1_at	LOC_Os05g45410	HSF-type DNA-binding domain containing protein, expressed	1.6512	7.14626e-05	1.64956	6.11461e-05	0.663599	0.0660922
Os.50268.1.S1_at	LOC_Os05g45440	expressed protein	-0.993345	0.019397	-1.45041	0.00161183	-0.932228	0.0579056
Os.8961.1.S1_s_at	LOC_Os05g46020	WRKY7, expressed	1.9304	0.000335945	2.19373	0.000102963	1.62272	0.00550598
Os.9759.1.S1_x_at	LOC_Os05g46510	polygalacturonase, putative, expressed	1.85825	0.00651651	1.641	0.0113544	1.25971	0.090485
Os.55984.1.S1_at	LOC_Os05g46840	proline-rich protein, putative, expressed	1.0653	0.000374372	1.03003	0.000397198	0.494467	0.0813694
OsAffx.27357.2.S1_at	LOC_Os05g47750	Ser/Thr protein kinase, putative, expressed	1.55625	0.000465059	1.69884	0.000197073	0.849107	0.0513754
OsAffx.27357.1.S1_at	LOC_Os05g47770	serine/threonine-protein kinase At1g18390 precursor, putative, expressed	1.68574	0.00159913	1.94896	0.000443893	1.04519	0.0588614
Os.55636.1.S1_at	LOC_Os05g48010	MYB family transcription factor, putative, expressed	1.08807	0.0202073	0.972129	0.0304791	0.863789	0.103073
Os.27660.1.S1_at	LOC_Os05g48210	expressed protein	1.34174	0.00335007	1.09045	0.0100172	0.610602	0.20173
OsAffx.27365.1.S1_at	LOC_Os05g48260	wax synthase, putative, expressed	0.915592	0.00212893	1.05052	0.000640596	0.547842	0.0769002
Os.54463.1.S1_at	LOC_Os05g48680	expressed protein	2.06866	0.000445711	2.42994	0.000108057	1.43203	0.0178033
Os.25029.1.S1_at	LOC_Os05g49050	CobW/P47K family protein, putative, expressed	1.08194	0.00577269	0.9667	0.00942913	0.445515	0.29763
Os.55597.1.S1_at	LOC_Os05g49620	WRKY19, expressed	2.41396	9.34959e-05	2.16384	0.000180974	0.509906	0.352714
Os.55247.1.S1_at	LOC_Os05g50100	expressed protein	2.63488	1.25293e-05	2.68034	8.71562e-06	1.32492	0.0104422
Os.8578.1.S1_at	LOC_Os06g01350	transferase family protein, putative, expressed	0.722169	0.00737469	1.01636	0.000607008	0.417312	0.15144
Os.44850.1.S1_at	LOC_Os06g01990	phosphoglycolate phosphatase, plasmid, putative, expressed	1.50978	0.00169472	1.00138	0.0177409	0.535857	0.275164
Os.17677.1.S1_at	LOC_Os06g03810	expressed protein	3.26924	0.00421947	3.3851	0.00271872	2.15576	0.0787995
Os.4281.1.S1_x_at	LOC_Os06g03830	retinol dehydrogenase, putative, expressed	1.08322	0.0297729	1.04924	0.02924	0.750397	0.182163
Os.606.1.S1_at	LOC_Os06g04220	expressed protein	1.84875	4.31325e-06	1.60203	1.33137e-05	1.1901	0.00158024
Os.3416.1.S1_a_at	LOC_Os06g04280	3-phosphoshikimate 1-carboxyvinyltransferase, chloroplast precursor, putative, expressed	2.15992	9.34959e-05	2.2022	6.59435e-05	1.41704	0.00838522
Os.49667.1.S1_at	LOC_Os06g04680	expressed protein	-0.671749	0.152834	-1.18023	0.0120578	-0.871615	0.105549
Os.27076.1.S1_at	LOC_Os06g05160	sulfate transporter, putative, expressed	-0.9645	0.0541883	-1.09293	0.0257389	-0.53419	0.365656
Os.50271.1.S1_at	LOC_Os06g05359	NBS-LRR disease resistance protein, putative, expressed	-1.15419	0.00302859	-0.634751	0.0619688	-0.390262	0.350492
Os.18952.1.S1_at	LOC_Os06g07200	syntaxin, putative, expressed	1.10705	0.00243805	1.07809	0.00233914	0.651472	0.0864852
Os.52944.1.A1_at	LOC_Os06g09310	zinc finger, C3HC4 type domain containing protein, expressed	1.10266	0.00302859	1.16445	0.00174339	0.879471	0.0306269
OsAffx.15339.1.S1_at	LOC_Os06g09820	cupin superfamily protein, putative, expressed	-1.23849	0.114224	-1.94941	0.0129935	-0.0827282	0.957189
Os.47914.1.S1_at	LOC_Os06g11210	12-oxophytodienoate reductase, putative, expressed	1.7608	0.0272342	1.76132	0.0231935	1.14387	0.203467
Os.11914.1.S1_at	LOC_Os06g11240	12-oxophytodienoate reductase, putative, expressed	1.08763	0.00912891	0.907119	0.021243	0.640672	0.157313
Os.55651.1.S1_at	LOC_Os06g11450	zinc finger, C3HC4 type domain containing protein, expressed	1.11939	0.0047581	1.13579	0.003511	0.391569	0.371409
OsAffx.15371.1.S1_at	LOC_Os06g11520	LMBR1 integral membrane protein, putative, expressed	2.01726	0.0300843	1.85326	0.03786	1.49428	0.152745
Os.51664.1.S1_at	LOC_Os06g11720	cytokinin-O-glucosyltransferase 2, putative, expressed	-1.48139	0.0329061	-1.30683	0.0485731	-0.107444	0.933897
Os.56273.1.S1_at	LOC_Os06g12150	shikimate kinase, putative, expressed	1.00755	0.00679076	0.715643	0.03633	0.310405	0.46952
Os.5511.1.S1_s_at	LOC_Os06g12250	sphingolipid C4-hydroxylase SUR2, putative, expressed	1.77665	0.000145841	1.68933	0.000177629	0.68967	0.0978614
Os.11831.1.S1_at	LOC_Os06g13560	SAM dependent carboxyl methyltransferase, putative, expressed	1.64224	0.0357886	1.90433	0.0138854	0.664855	0.485424
Os.57211.1.S1_at	LOC_Os06g13880	expressed protein	1.83744	0.0020141	0.997489	0.0513887	0.259601	0.730341
Os.19130.1.S1_at	LOC_Os06g15370	peptide transporter PTR2, putative, expressed	0.916103	0.0792388	1.32758	0.0117373	0.43346	0.50388
Os.11183.1.S1_s_at	LOC_Os06g18000	protein kinase domain containing protein, expressed	1.24481	0.00162927	1.02338	0.00477155	1.12357	0.0116115
Os.40342.1.A1_s_at	LOC_Os06g18900	cadmium tolerance factor, putative, expressed	0.876837	0.183813	1.26439	0.0446583	0.338649	0.708652
Os.7674.1.S1_at	LOC_Os06g19070	cytochrome P450, putative, expressed	2.80184	1.06533e-05	3.0348	3.84053e-06	1.72663	0.00312089
Os.49407.1.S1_at	LOC_Os06g19370	cadmium tolerance factor, putative, expressed	1.61393	0.00753159	1.39305	0.0148484	0.903358	0.166528
Os.27789.1.A1_at	LOC_Os06g20150	peroxidase precursor, putative, expressed	1.6837	0.0114235	1.82303	0.00578507	1.13309	0.121398
Os.16879.1.S1_at	LOC_Os06g20820	expressed protein	1.69886	0.00154681	1.26104	0.00857973	1.22215	0.0308767
OsAffx.15533.1.S1_at	LOC_Os06g21140	glycine-rich cell wall structural protein precursor, putative, expressed	2.12135	0.0411293	1.30346	0.191617	1.34725	0.255177
Os.10370.1.S1_at	LOC_Os06g21210	glycine rich protein family protein, putative, expressed	2.1211	0.0141599	1.51916	0.0602763	1.53813	0.110925
Os.49281.1.S1_at	LOC_Os06g21240	glycine rich protein family protein, putative, expressed	1.84224	0.0161293	0.834873	0.255182	1.48094	0.0871005
Os.26709.1.S1_at	LOC_Os06g21820	jasmonate O-methyltransferase, putative, expressed	1.62615	0.000854254	0.115155	0.836033	0.168502	0.786589
OsAffx.4947.1.S1_at	LOC_Os06g27860	poor homologous synapsis 1 protein, putative, expressed	-2.09079	0.00674797	-0.787059	0.272813	-0.394595	0.69519
Os.28011.1.S1_at	LOC_Os06g29730	RALFL28 - Rapid ALkalinization Factor RALF family protein precursor, expressed	2.09801	0.0882382	2.6482	0.0281706	1.29261	0.376361
Os.5905.1.S1_at	LOC_Os06g32990	peroxidase precursor, putative, expressed	2.20078	0.0794168	3.35259	0.0086391	2.3661	0.102461
Os.47413.1.S1_at	LOC_Os06g33100	peroxidase precursor, putative, expressed	1.20278	0.451926	3.12891	0.027732	1.8937	0.255514
Os.52355.1.S1_at	LOC_Os06g33880	expressed protein	0.856869	0.0346833	1.35314	0.00197282	0.690854	0.13051
OsAffx.4996.1.S1_at	LOC_Os06g33970	VQ domain containing protein, putative, expressed	2.06662	1.19231e-05	2.39918	2.35683e-06	1.39333	0.00202355
Os.14895.1.S1_at	LOC_Os06g35560	reticuline oxidase-like protein precursor, putative, expressed	1.10013	0.00978374	1.31057	0.00261747	0.734686	0.115267
Os.27507.1.S1_at	LOC_Os06g35700	reticuline oxidase-like protein precursor, putative, expressed	2.00274	0.00121415	2.22527	0.000445847	0.915937	0.134702
Os.15456.1.S1_at	LOC_Os06g36090	ABC-2 type transporter, putative, expressed	0.583464	0.0744176	1.09113	0.00208562	0.246491	0.553074
Os.26787.3.S1_at	LOC_Os06g36270	receptor-like protein kinase 5 precursor, putative, expressed	1.6384	0.00279126	1.60845	0.00251187	0.948622	0.0967383
Os.7966.1.S1_at	LOC_Os06g38660	expressed protein	3.03094	2.81412e-05	3.86787	2.35683e-06	2.0691	0.00312089
Os.9900.1.S1_at	LOC_Os06g38764	expressed protein	2.84389	1.25293e-05	2.97217	7.34544e-06	1.60247	0.00589962
Os.12667.1.S1_at	LOC_Os06g38970	expressed protein	1.09499	0.0114809	1.07058	0.0109337	0.750024	0.116135
Os.37051.1.S1_at	LOC_Os06g39120	expressed protein	0.744517	0.298397	1.74933	0.0113097	0.441239	0.627209
Os.14592.1.S1_at	LOC_Os06g39260	solute carrier family 35 member B1, putative, expressed	0.488486	0.417222	1.11177	0.0379495	0.480298	0.477427
Os.51337.1.S1_at	LOC_Os06g39330	UDP-glucoronosyl and UDP-glucosyl transferase domain containing protein, expressed	-1.53445	0.00282259	-1.75183	0.00090858	-1.12815	0.0421653
Os.9286.1.S1_s_at	LOC_Os06g39750	3-ketoacyl-CoA synthase, putative, expressed	2.1392	0.000335433	2.18132	0.000241496	1.11013	0.0514154
Os.26811.1.A1_at	LOC_Os06g39780	cytochrome P450, putative, expressed	1.16624	0.0151702	1.02799	0.0255586	0.106501	0.898118
OsAffx.28017.1.S1_at	LOC_Os06g39960	bZIP transcription factor domain containing protein, expressed	-1.20617	0.0319559	-2.00563	0.00125201	-1.52081	0.0250126
Os.8136.1.A1_at	LOC_Os06g40030	S-locus-like receptor protein kinase, putative, expressed	1.16956	0.00628535	1.0718	0.00870997	0.706518	0.123379
Os.50015.1.S1_at	LOC_Os06g44010	WRKY28, expressed	2.91723	0.00135859	3.4525	0.000312298	2.25908	0.0206723
Os.55740.1.S1_at	LOC_Os06g45960	cytochrome P450, putative, expressed	1.19318	0.0166691	1.09257	0.0229827	0.212913	0.764086
Os.6070.1.A1_at	LOC_Os06g46149	serine/arginine repetitive matrix protein 1, putative, expressed	1.29042	0.0109335	1.12759	0.0192496	0.639181	0.253994
OsAffx.28133.1.S1_at	LOC_Os06g46460	expressed protein	-0.733744	0.341448	-1.40312	0.0460808	-0.70869	0.417369
Os.27451.1.S1_at	LOC_Os06g46670	glutamate receptor, putative, expressed	-0.562262	0.177522	-1.00248	0.0149591	-0.774908	0.103073
OsAffx.28152.1.S1_s_at	LOC_Os06g47530	TKL_IRAK_DUF26-lh.6 - DUF26 kinases have homology to DUF26 containing loci, expressed	0.901568	0.00133031	1.01677	0.00044561	0.705961	0.0189397
Os.12838.1.S1_at	LOC_Os06g49760	invertase/pectin methylesterase inhibitor family protein, putative, expressed	1.03965	0.150498	1.3737	0.0479787	0.995134	0.226856
Os.47446.1.S1_at	LOC_Os07g01090	transmembrane amino acid transporter protein, putative, expressed	-0.594959	0.104679	-1.12711	0.00353216	-0.751062	0.0779285
Os.316.1.S1_at	LOC_Os07g01560	transporter family protein, putative, expressed	0.97813	0.00568032	1.32334	0.000592357	0.543519	0.150338
Os.7499.1.S1_at	LOC_Os07g01660	dirigent, putative, expressed	1.28353	0.000395291	1.08819	0.00113261	0.637931	0.0673085
Os.30866.1.S1_at	LOC_Os07g02460	expressed protein	-0.711106	0.0736625	-1.65336	0.000431573	-0.728882	0.109689
Os.35752.2.S1_x_at	LOC_Os07g02570	NB-ARC domain containing protein, expressed	1.11459	0.00182428	0.693807	0.0258266	0.271897	0.485757
Os.32889.2.S1_at	LOC_Os07g03040	expressed protein	1.10177	0.00419296	0.846232	0.0169385	0.522039	0.19962
Os.18941.1.S1_at	LOC_Os07g03050	expressed protein	1.30923	0.000312245	1.31213	0.000259079	0.973001	0.00958058
Os.56093.1.S1_at	LOC_Os07g03170	expressed protein	1.46126	0.00291251	1.46278	0.00234275	0.813731	0.111602
Os.23507.1.A1_at	LOC_Os07g03860	lectin-like receptor kinase 7, putative, expressed	1.9473	3.24849e-05	2.21867	7.34544e-06	1.25798	0.00431712
Os.20817.1.S1_at	LOC_Os07g03870	receptor like protein kinase, putative, expressed	1.53954	4.00946e-05	1.67557	1.67434e-05	1.09691	0.00331742
OsAffx.16075.1.S1_s_at	LOC_Os07g04130	expressed protein	0.748136	0.314662	2.08193	0.00481044	0.532613	0.555419
Os.16540.1.S1_at	LOC_Os07g06830	gibberellin receptor GID1L2, putative, expressed	1.05212	0.00206876	0.967938	0.00290808	0.326084	0.366789
Os.7242.1.S1_at	LOC_Os07g07930	LTPL78 - Protease inhibitor/seed storage/LTP family protein precursor, expressed	1.79832	0.000548305	2.00833	0.000189943	0.452356	0.380667
Os.10872.1.S1_at	LOC_Os07g09420	ATPase, putative, expressed	1.36371	0.000526145	1.45427	0.000269405	0.340301	0.382261
Os.51937.1.S1_a_at	LOC_Os07g09670	galactosyltransferase family protein, putative, expressed	1.64308	0.0031511	1.23103	0.0150943	0.522369	0.387625
Os.16825.1.S1_at	LOC_Os07g10660	ribosomal protein, putative, expressed	1.01592	0.00753159	0.977842	0.0078641	0.824017	0.0521077
Os.10286.1.S1_x_at	LOC_Os07g10910	ATEXO70F1, putative, expressed	-1.17105	0.0136868	-1.51187	0.00235321	-0.848446	0.108526
Os.40417.1.A1_at	LOC_Os07g14740	harpin-induced protein 1 domain containing protein, expressed	1.78947	0.00681702	1.47694	0.0175464	0.896961	0.209291
Os.11195.1.S1_at	LOC_Os07g17330	B12D protein, putative, expressed	1.1855	0.0011273	1.22382	0.000730675	0.289248	0.450745
Os.53561.1.S1_at	LOC_Os07g26110	membrane associated DUF588 domain containing protein, putative, expressed	0.842916	0.173811	1.23298	0.0384836	0.837953	0.231485
Os.7338.1.S1_at	LOC_Os07g28850	retrotransposon protein, putative, unclassified, expressed	1.04547	0.01066	0.884398	0.0224981	0.0750463	0.9155
OsAffx.28689.1.S1_at	LOC_Os07g31190	OsWAK71 - OsWAK receptor-like cytoplasmic kinase OsWAK-RLCK, expressed	1.2286	0.0319559	1.06387	0.051591	0.612995	0.359853
Os.17181.1.S1_at	LOC_Os07g32010	UDP-glucoronosyl and UDP-glucosyl transferase domain containing protein, expressed	1.2489	0.0033894	1.56697	0.00056673	0.726813	0.106202
Os.54472.1.S1_at	LOC_Os07g32060	UDP-glucoronosyl/UDP-glucosyl transferase, putative, expressed	1.07409	0.00877788	1.23487	0.00301445	0.526666	0.239537
OsAffx.22999.1.S1_at	LOC_Os07g32710	retrotransposon protein, putative, unclassified, expressed	1.96289	0.00233342	1.67804	0.00513631	1.69109	0.0178033
Os.26830.1.S1_at	LOC_Os07g33440	cytochrome P450, putative, expressed	1.28963	0.0055169	0.533315	0.20802	0.345762	0.526949
OsAffx.28731.1.S1_s_at	LOC_Os07g33780	pleiotropic drug resistance protein 5, putative, expressed	1.42992	0.000634541	1.4947	0.000361689	0.71136	0.0807155
Os.14616.1.S1_at	LOC_Os07g34260	chalcone and stilbene synthases, putative, expressed	2.93316	0.0161577	3.45087	0.00519963	1.51117	0.271868
Os.55961.1.S1_at	LOC_Os07g34280	CXE carboxylesterase, putative, expressed	2.43566	0.0411293	2.41461	0.0357683	0.724841	0.646301
Os.37128.1.S1_at	LOC_Os07g35004	TKL_IRAK_DUF26-la.4 - DUF26 kinases have homology to DUF26 containing loci, expressed	1.05308	0.0393625	0.988954	0.0433042	0.61797	0.292225
Os.31858.3.S1_x_at	LOC_Os07g35340	TKL_IRAK_DUF26-lc.14 - DUF26 kinases have homology to DUF26 containing loci, expressed	1.24505	0.0173529	1.44981	0.00600439	0.69504	0.235102
Os.25578.1.S1_at	LOC_Os07g35350	glucan endo-1,3-beta-glucosidase precursor, putative, expressed	0.696852	0.17195	2.07704	0.000472744	1.1592	0.0514154
Os.15426.1.S1_at	LOC_Os07g35370	TKL_IRAK_DUF26-lc.15 - DUF26 kinases have homology to DUF26 containing loci, expressed	1.91351	0.000243734	2.10913	9.13389e-05	1.32816	0.0121577
Os.19584.1.A1_at	LOC_Os07g35390	TKL_IRAK_DUF26-lc.17 - DUF26 kinases have homology to DUF26 containing loci, expressed	1.40243	0.00456386	1.60075	0.00159575	0.795979	0.128191
Os.26816.1.A1_s_at	LOC_Os07g35410	TKL_IRAK_DUF26-lc.18 - DUF26 kinases have homology to DUF26 containing loci, expressed	1.59414	0.0140762	1.49957	0.0169957	0.937987	0.194192
Os.6776.1.S1_at	LOC_Os07g35480	glucan endo-1,3-beta-glucosidase precursor, putative, expressed	3.49378	0.00656545	5.27035	0.000300894	3.01988	0.0373579
Os.27755.1.S1_at	LOC_Os07g35560	glucan endo-1,3-beta-glucosidase precursor, putative, expressed	1.45249	0.0909634	2.13272	0.0131847	0.937742	0.355285
Os.26809.1.S1_at	LOC_Os07g35700	TKL_IRAK_DUF26-lc.4 - DUF26 kinases have homology to DUF26 containing loci, expressed	1.12596	0.00480349	1.07341	0.00529056	0.50708	0.232169
Os.54419.1.A1_x_at	LOC_Os07g35730	TKL_IRAK_DUF26-lc.23 - DUF26 kinases have homology to DUF26 containing loci, expressed	1.54075	0.000969097	1.42612	0.0014272	1.17039	0.0178033
Os.54268.1.S1_at	LOC_Os07g35740	TKL_IRAK_DUF26-ld.2 - DUF26 kinases have homology to DUF26 containing loci, expressed	2.09559	0.00482514	2.26512	0.00238473	1.69239	0.0411132
Os.12664.1.S1_at	LOC_Os07g35810	TKL_IRAK_DUF26-ld.6 - DUF26 kinases have homology to DUF26 containing loci, expressed	1.44677	0.0386169	1.73123	0.0127226	0.994613	0.208033
Os.10550.1.S1_x_at	LOC_Os07g36544	serine/threonine-protein kinase receptor precursor, putative, expressed	0.831666	0.0390909	1.03151	0.0105003	0.300264	0.554562
Os.30000.1.S1_at	LOC_Os07g36560	transferase family protein, putative, expressed	4.62769	1.25293e-05	4.58368	1.07576e-05	2.08467	0.0173454
Os.33145.1.S1_at	LOC_Os07g36570	KI domain interacting kinase 1, putative, expressed	1.19356	0.00321859	1.18425	0.00271257	0.548856	0.194317
Os.55618.1.S1_at	LOC_Os07g37454	urate anion exchanger, putative, expressed	1.64541	0.01313	2.0021	0.00320412	0.685697	0.367024
Os.15996.1.S1_at	LOC_Os07g38250	expressed protein	1.19306	0.0312506	1.391	0.0117275	0.350098	0.629969
Os.9296.1.A1_at	LOC_Os07g38260	insulin-degrading enzyme, putative, expressed	1.23942	0.0464341	1.28246	0.0335415	0.985261	0.162644
Os.12660.1.S2_at	LOC_Os07g38800	lectin-like receptor kinase, putative, expressed	1.19238	0.00134869	0.776595	0.0165027	0.502304	0.174914
Os.17201.1.S1_at	LOC_Os07g38810	lectin receptor-type protein kinase, putative, expressed	1.25072	0.00934046	1.39646	0.00383259	0.814668	0.120944
Os.16563.1.S1_at	LOC_Os07g38840	expressed protein	0.730751	0.121128	1.08975	0.0190866	0.283577	0.652061
Os.27488.1.S1_at	LOC_Os07g40630	BRASSINOSTEROID INSENSITIVE 1 precursor, putative, expressed	1.19593	0.000516499	0.904055	0.00302943	0.396248	0.227157
Os.20078.1.S1_at	LOC_Os07g40974	NAD dependent epimerase/dehydratase family protein, putative, expressed	-0.601407	0.0898062	-1.02481	0.00524373	-0.53113	0.189303
Os.53244.1.A1_at	LOC_Os07g41230	esterase, putative, expressed	1.43456	9.34959e-05	1.32467	0.000141259	0.816674	0.0173454
Os.27386.1.S1_at	LOC_Os07g41250	peptide transporter PTR2, putative, expressed	1.12104	0.0686331	1.29385	0.0310224	0.603156	0.413751
Os.5451.1.S1_at	LOC_Os07g41360	alpha-1,4-glucan-protein synthase, putative, expressed	1.08635	0.0104618	1.44594	0.00139421	0.621092	0.181431
Os.22631.1.S1_a_at	LOC_Os07g42960	phospho-2-dehydro-3-deoxyheptonate aldolase, chloroplast precursor, putative, expressed	3.60328	8.7172e-05	3.84781	4.28827e-05	2.45796	0.00670029
Os.6898.1.S1_at	LOC_Os07g43570	TKL_IRAK_DUF26-lc.25 - DUF26 kinases have homology to DUF26 containing loci, expressed	-1.1365	0.368962	-2.28227	0.0460362	-0.657463	0.68622
Os.37996.1.S1_at	LOC_Os07g43800	EF hand family protein, putative, expressed	1.40059	0.0726439	1.5761	0.0373293	1.13686	0.201846
Os.27868.1.A1_s_at	LOC_Os07g44160	retrotransposon protein, putative, unclassified, expressed	-0.331226	0.287631	-1.0193	0.00183332	-0.277309	0.444918
Os.26927.1.S1_at	LOC_Os07g44290	CAMK_KIN1/SNF1/Nim1_like.29 - CAMK includes calcium/calmodulin depedent protein kinases, expressed	1.56303	0.00348488	1.47209	0.00411451	0.701314	0.21068
Os.9778.1.S1_at	LOC_Os07g45570	expressed protein	1.17414	0.0215931	1.10803	0.02509	0.537488	0.367296
OsAffx.30966.4.S1_at	LOC_Os07g46060	expressed protein	2.25217	0.0200136	2.23487	0.0179428	0.927241	0.416847
Os.2237.1.S1_at	LOC_Os07g48010	peroxidase precursor, putative, expressed	2.16181	0.0189048	2.59178	0.00547496	1.20787	0.243171
Os.22086.1.S1_at	LOC_Os07g48020	peroxidase precursor, putative, expressed	1.93776	0.0158586	3.3499	0.000354903	1.859	0.0461811
Os.26706.1.S1_at	LOC_Os07g48229	vacuolar-sorting receptor precursor, putative, expressed	1.22157	0.0250648	1.4529	0.00799354	0.841885	0.168737
Os.11321.1.S1_at	LOC_Os07g48260	WRKY47, expressed	1.71266	0.0187221	1.28115	0.0618695	0.834879	0.318427
Os.49354.1.S1_at	LOC_Os07g48730	tyrosine protein kinase domain containing protein, putative, expressed	1.47903	0.000395291	1.28655	0.000923292	0.545203	0.162644
Os.32634.1.S1_at	LOC_Os07g48870	MYB family transcription factor, putative, expressed	1.21774	0.0151181	0.681983	0.146333	0.434013	0.467087
Os.5154.1.S1_at	LOC_Os07g49080	COBRA-like protein 7 precursor, putative, expressed	1.04006	0.0285331	0.919792	0.0427504	0.614233	0.254156
Os.39278.1.A1_at	LOC_Os08g01240	expressed protein	1.07387	0.0242324	1.08967	0.0189849	0.291779	0.641222
Os.19493.1.S1_at	LOC_Os08g01940	non-lysosomal glucosylceramidase, putative, expressed	1.21537	0.00235101	1.31808	0.00108853	0.646091	0.115267
Os.19547.1.S1_at	LOC_Os08g02030	transferase family protein, putative, expressed	1.57406	0.0135976	1.63932	0.00897681	0.822326	0.246503
Os.12048.1.S1_at	LOC_Os08g03350	amino acid transporter, putative, expressed	1.07406	0.0049064	1.22835	0.00170545	0.76137	0.0681463
OsAffx.29016.1.S1_at	LOC_Os08g03600	expressed protein	0.739055	0.0304404	1.31806	0.000700605	0.540302	0.159145
Os.6113.1.S1_at	LOC_Os08g04230	cysteine-rich repeat secretory protein 55 precursor, putative, expressed	2.27157	1.37871e-05	1.48691	0.000397198	0.912241	0.0314243
Os.23207.1.S1_at	LOC_Os08g04340	plastocyanin-like domain containing protein, putative, expressed	3.43984	4.52546e-07	3.80829	2.32313e-07	2.42814	0.000122982
Os.34139.1.S1_at	LOC_Os08g04630	external NADH-ubiquinone oxidoreductase 1, mitochondrial precursor, putative, expressed	1.74592	6.67717e-05	1.97554	1.84322e-05	0.844655	0.0301381
Os.54032.1.S1_at	LOC_Os08g05830	transaldolase, putative, expressed	1.13571	0.00422823	0.867651	0.0175691	0.130385	0.821696
Os.11202.1.S1_at	LOC_Os08g06100	O-methyltransferase, putative, expressed	2.50644	1.38949e-06	2.43742	1.57568e-06	1.50905	0.00122483
Os.49356.1.S1_at	LOC_Os08g08570	expressed protein	0.956924	0.0117548	1.05441	0.00536744	0.824905	0.0557601
Os.2211.1.S1_at	LOC_Os08g09010	Cupin domain containing protein, expressed	1.93545	0.01313	2.12238	0.00622225	1.27343	0.137575
Os.2321.1.S1_at	LOC_Os08g09060	Cupin domain containing protein, expressed	1.415	0.024077	1.73428	0.00628653	0.981461	0.163199
Os.2320.1.S1_at	LOC_Os08g09080	Cupin domain containing protein, expressed	2.55147	0.00257243	2.227	0.00494578	1.7713	0.0492084
OsAffx.5776.1.S1_at	LOC_Os08g10290	SHR5-receptor-like kinase, putative, expressed	1.85724	0.00577269	2.09639	0.00218118	0.908748	0.207859
Os.27804.1.S1_at	LOC_Os08g10310	SHR5-receptor-like kinase, putative, expressed	2.32742	0.0666187	2.48537	0.0427513	1.72761	0.232216
Os.27483.1.S1_at	LOC_Os08g13440	cupin domain containing protein, expressed	1.5282	0.0206797	1.54121	0.0170601	1.28413	0.0871589
OsAffx.18899.1.S1_at	LOC_Os08g14020	retrotransposon protein, putative, Ty1-copia subclass, expressed	0.873285	0.139708	1.19516	0.0366023	0.40887	0.592192
Os.27682.1.S1_at	LOC_Os08g14570	NADPH reductase, putative, expressed	1.58525	0.00429404	1.07279	0.0324051	0.405224	0.531596
Os.5486.1.S1_at	LOC_Os08g16050	tetraspanin family protein, putative, expressed	1.72775	0.00679076	1.96319	0.00246333	1.27717	0.0706956
Os.27296.1.A1_at	LOC_Os08g24630	protein kinase domain containing protein, expressed	1.08289	0.0195846	0.565971	0.200466	0.933236	0.0779489
Os.15737.1.S1_x_at	LOC_Os08g26710	plant protein of unknown function domain containing protein, expressed	2.23731	3.56783e-05	2.00185	7.76907e-05	1.40967	0.00589962
Os.49381.1.S1_at	LOC_Os08g26820	plant protein of unknown function domain containing protein, expressed	1.10465	0.00291251	1.02547	0.00380535	0.517122	0.178108
Os.17020.1.S1_x_at	LOC_Os08g29570	pleiotropic drug resistance protein 3, putative, expressed	2.69299	0.000397851	2.94124	0.000170599	1.74808	0.0223046
Os.7577.1.S1_at	LOC_Os08g30520	plant protein of unknown function domain containing protein, expressed	1.34339	0.000397851	1.36797	0.000287304	0.736252	0.0464719
Os.11018.1.S1_at	LOC_Os08g33710	ribonuclease T2 family domain containing protein, expressed	-0.898486	0.135321	-1.87731	0.00315161	-0.414224	0.594188
Os.13993.1.S1_at	LOC_Os08g33720	lactate/malate dehydrogenase, putative, expressed	1.18298	0.00223628	0.904537	0.00990192	0.309505	0.464439
Os.8544.1.S1_at	LOC_Os08g34280	cinnamoyl-CoA reductase, putative, expressed	1.00265	0.0165322	0.811639	0.0405289	0.497673	0.294413
Os.52887.1.S1_at	LOC_Os08g34290	chorismate mutase, chloroplast precursor, putative, expressed	0.856104	0.00587361	1.01193	0.00165791	0.279398	0.425848
OsAffx.29514.1.S1_at	LOC_Os08g34720	D-3-phosphoglycerate dehydrogenase, chloroplast precursor, putative, expressed	1.83974	0.00245348	1.85442	0.00188232	1.22201	0.0578569
Os.19375.1.S1_at	LOC_Os08g34790	AMP-binding domain containing protein, expressed	2.59701	8.20372e-05	2.2674	0.000191248	1.6751	0.00838522
Os.54867.1.S1_at	LOC_Os08g35600	tyrosine protein kinase domain containing protein, putative, expressed	1.02554	0.0133894	0.748967	0.0532552	0.415635	0.384452
Os.46578.1.S1_at	LOC_Os08g36060	expressed protein	-0.693819	0.067873	-1.06288	0.00637402	-0.691512	0.112022
Os.18654.1.S1_x_at	LOC_Os08g36630	bifunctional monodehydroascorbate reductase and carbonic anhydrasenectarin-3 precursor, putative, expressed	0.720365	0.0357531	1.64993	0.00012634	0.576985	0.135438
Os.22819.1.S1_at	LOC_Os08g37060	gibberellin receptor GID1L2, putative, expressed	1.50832	0.00273657	1.58479	0.00160428	0.943368	0.0749841
Os.37571.1.S1_at	LOC_Os08g37660	plastocyanin-like domain containing protein, putative, expressed	1.26003	0.0459221	1.29671	0.033844	1.54578	0.0402018
Os.17554.1.S1_at	LOC_Os08g37760	zinc finger, C3HC4 type domain containing protein, expressed	1.5865	0.00679076	1.78657	0.00258897	0.998464	0.115267
Os.15537.1.S1_at	LOC_Os08g39660	cytochrome P450, putative, expressed	2.12925	0.124033	2.74147	0.0402946	0.815581	0.661695
Os.4416.1.S1_at	LOC_Os08g39840	lipoxygenase, chloroplast precursor, putative, expressed	1.22178	0.000540805	1.4993	9.13389e-05	0.753429	0.0330543
Os.13008.1.S1_at	LOC_Os08g39850	lipoxygenase, chloroplast precursor, putative, expressed	2.44122	0.000897643	3.0828	0.000120331	1.28733	0.0787995
Os.10351.1.S1_a_at	LOC_Os08g40530	calcium-transporting ATPase 9, plasma membrane-type, putative, expressed	0.920844	0.115964	1.21133	0.0335415	0.72241	0.286444
Os.4681.1.S1_at	LOC_Os08g40690	glycosyl hydrolase, putative, expressed	1.60859	0.00804319	1.76561	0.00366513	0.919941	0.162223
Os.14971.1.S1_at	LOC_Os08g40850	mitochondrial carrier protein, putative, expressed	2.4571	3.24849e-05	2.67595	1.08954e-05	1.39869	0.00874403
OsAffx.17454.1.S1_s_at	LOC_Os08g41290	AIR12, putative, expressed	1.58209	0.000702189	1.55276	0.000658763	0.489409	0.284953
OsAffx.29627.2.S1_at	LOC_Os08g41820	exo70 exocyst complex subunit domain containing protein, expressed	1.01101	0.00507422	1.03444	0.00355599	0.439448	0.255672
Os.49213.1.S1_at	LOC_Os08g42960	ankyrin repeat-containing protein, putative, expressed	0.738416	0.0794484	1.01629	0.0156315	0.760219	0.11533
OsAffx.6118.1.S1_at	LOC_Os08g42990	expressed protein	-1.88174	0.00846882	-2.0562	0.00397709	-1.09433	0.158043
Os.27379.1.S1_at	LOC_Os08g44360	male sterility protein 2, putative, expressed	1.1489	0.00827866	0.98168	0.0172821	0.694146	0.141764
Os.8574.1.S1_at	LOC_Os08g44370	inosine-uridine preferring nucleoside hydrolase family protein, putative, expressed	0.98811	0.0104192	1.00656	0.00765575	0.538859	0.202215
Os.54927.1.S1_at	LOC_Os08g44590	gibberellin 20 oxidase 2, putative, expressed	0.980391	0.0914366	1.27875	0.02509	0.817329	0.217884
Os.53814.1.S1_at	LOC_Os09g04050	dehydrogenase, putative, expressed	3.8783	1.38949e-06	3.98584	1.34508e-06	2.10203	0.00191952
Os.14045.1.S1_s_at	LOC_Os09g04310	expressed protein	1.19273	0.0251755	1.46095	0.00665756	0.68581	0.255598
OsAffx.6171.1.S1_at	LOC_Os09g04339	expressed protein	1.49952	0.000661806	1.62393	0.000289333	0.827123	0.0580954
Os.50903.2.S1_x_at	LOC_Os09g08130	indole-3-glycerol phosphate synthase, chloroplast precursor, putative, expressed	1.98126	0.00012243	2.21568	4.22287e-05	1.12739	0.0191156
Os.13980.1.S1_at	LOC_Os09g09830	heavy-metal-associated domain-containing protein, putative, expressed	0.935846	0.0837789	1.21327	0.0230107	0.693006	0.266736
OsAffx.17626.1.S1_s_at	LOC_Os09g09944	expressed protein	-1.02875	0.0131064	-0.794155	0.0408983	-1.07806	0.0268487
Os.27702.1.S1_x_at	LOC_Os09g10054	disease resistance protein RPS2, putative, expressed	1.0502	8.73952e-05	0.846812	0.000382619	0.386744	0.0938405
Os.4634.1.S1_at	LOC_Os09g10274	expressed protein	0.993803	0.0121764	1.29338	0.00193944	0.731292	0.0968238
Os.53132.1.S1_at	LOC_Os09g10300	Skp1 family, dimerisation domain containing protein, expressed	1.05985	0.00679076	0.4275	0.238233	0.79201	0.0682281
OsAffx.19409.1.S1_at	LOC_Os09g11780	hypothetical protein	3.3234	6.30412e-05	2.58489	0.000361689	2.16525	0.00670029
Os.50492.1.S1_at	LOC_Os09g15420	NAD dependent epimerase/dehydratase family protein, putative, expressed	1.15609	0.0154563	1.05632	0.0216134	0.522114	0.340935
Os.27227.1.S1_at	LOC_Os09g16510	WRKY74, expressed	1.05586	0.0473884	1.06624	0.0382409	1.12415	0.0704146
Os.26900.1.A1_at	LOC_Os09g16950	cysteine-rich receptor-like protein kinase 25 precursor, putative, expressed	1.23676	0.0411293	0.789532	0.174143	0.629743	0.377291
Os.26870.2.A1_x_at	LOC_Os09g17630	receptor-like protein kinase 2, putative, expressed	1.75372	0.000239448	1.83229	0.000129848	1.14746	0.01503
OsAffx.17769.1.S1_at	LOC_Os09g18260	senescence-induced receptor-like serine/threonine-protein kinase precursor, putative, expressed	0.366795	0.464166	1.33941	0.00447125	0.0786332	0.923501
Os.19031.1.A1_at	LOC_Os09g18360	expressed protein	1.23354	0.0434203	1.31214	0.0274067	0.14222	0.893731
Os.27681.1.S1_a_at	LOC_Os09g18594	protein kinase domain containing protein, expressed	1.25835	0.0139643	1.03201	0.0333451	0.576338	0.323784
Os.27174.1.A1_at	LOC_Os09g19229	protein kinase domain containing protein, expressed	1.87395	0.0390909	1.34895	0.117172	0.719952	0.522183
Os.54372.1.S2_at	LOC_Os09g19274	expressed protein	1.46891	6.67717e-05	0.522965	0.0462436	0.812728	0.0161085
OsAffx.6350.1.S1_at	LOC_Os09g20820	enolase, putative, expressed	1.29637	0.00644569	1.39655	0.00322433	0.417809	0.442965
Os.5983.1.S1_at	LOC_Os09g23530	dehydrogenase, putative, expressed	2.21052	0.0168651	2.71173	0.00414887	1.68283	0.106521
Os.3391.1.S1_at	LOC_Os09g23620	MYB family transcription factor, putative, expressed	0.949744	0.0206797	1.00332	0.0131277	0.546975	0.235625
Os.22832.1.S1_at	LOC_Os09g24620	expressed protein	-0.649502	0.127147	-1.01345	0.0164291	-0.333059	0.533451
Os.25606.1.S1_at	LOC_Os09g25060	WRKY76, expressed	3.13546	0.00189309	2.21045	0.0136517	0.0384117	0.982921
Os.56628.1.S1_at	LOC_Os09g26144	glutamate receptor, putative, expressed	1.65757	0.000366879	1.51352	0.000602741	0.923206	0.0421486
Os.53683.1.S1_at	LOC_Os09g26160	glutamate receptor, putative, expressed	1.24897	0.00277127	1.23219	0.00241745	0.613812	0.152745
Os.17536.1.S1_at	LOC_Os09g26670	expressed protein	-0.942859	0.137607	-1.30732	0.0337893	-1.21787	0.0949718
OsAffx.17917.1.S1_at	LOC_Os09g26980	cytochrome P450, putative, expressed	1.18915	0.0047123	1.0833	0.00689515	0.757008	0.0938297
Os.27525.1.A1_at	LOC_Os09g27500	cytochrome P450, putative, expressed	1.58986	0.0182194	1.89371	0.00547345	1.04245	0.165689
Os.6625.1.S1_x_at	LOC_Os09g27830	OsPDIL2-3 protein disulfide isomerase PDIL2-3, expressed	0.791253	0.123295	1.24261	0.0149367	0.455042	0.466943
Os.23468.1.A1_at	LOC_Os09g27950	galactosyltransferase, putative, expressed	1.63937	0.00946709	1.50444	0.013035	0.925661	0.179473
Os.27176.1.S1_at	LOC_Os09g28354	CPuORF39 - conserved peptide uORF-containing transcript, expressed	1.33942	0.000716869	1.21382	0.00122303	0.457395	0.232169
Os.11962.1.S1_at	LOC_Os09g29200	glutathione S-transferase, putative, expressed	0.802691	0.017288	1.17578	0.00137104	0.573955	0.126888
Os.51022.1.A1_at	LOC_Os09g29520	OsWAK81 - OsWAK receptor-like cytoplasmic kinase OsWAK-RLCK, expressed	1.22124	0.0270632	0.768687	0.142672	0.271301	0.724508
Os.39294.1.S1_at	LOC_Os09g29540	OsWAK82 - OsWAK receptor-like cytoplasmic kinase OsWAK-RLCK, expressed	1.83763	0.0492795	1.44392	0.104762	0.688333	0.56233
OsAffx.17970.1.S1_at	LOC_Os09g31080	induced stolen tip protein TUB8, putative, expressed	0.599175	0.211584	1.35933	0.00524623	0.893111	0.0990477
Os.55757.1.S1_s_at	LOC_Os09g31170	expressed protein	-0.631729	0.210643	-1.02811	0.0330426	-0.519692	0.376361
Os.12399.1.S1_at	LOC_Os09g32080	CHIT13 - Chitinase family protein precursor, expressed	1.29896	0.00839757	1.19004	0.0119382	0.79744	0.135583
Os.56234.1.S1_at	LOC_Os09g32570	alcohol dehydrogenase GroES-like domain containing protein, expressed	3.43183	1.38949e-06	3.48259	1.57568e-06	1.54324	0.00550598
Os.57081.1.S1_at	LOC_Os09g32952	L-ascorbate oxidase precursor, putative, expressed	1.50068	0.00229481	0.576101	0.176717	0.523794	0.30898
Os.49413.1.A1_x_at	LOC_Os09g34150	NBS-LRR disease resistance protein, putative, expressed	1.24876	0.00193199	1.30382	0.00117291	0.504134	0.217871
Os.48216.1.S1_at	LOC_Os09g34250	UDP-glucoronosyl and UDP-glucosyl transferase domain containing protein, expressed	-2.39083	0.0664493	-2.49834	0.0466552	-1.95301	0.188733
Os.12414.1.S1_at	LOC_Os09g36800	3-dehydroquinate synthase, putative, expressed	1.17889	0.00297821	1.16635	0.00256801	0.56098	0.171749
OsAffx.30161.1.S1_s_at	LOC_Os09g36976	trafficking protein particle complex subunit, putative, expressed	0.860515	0.0138419	1.01442	0.00426294	0.33897	0.403209
Os.53328.1.S1_at	LOC_Os09g37180	transferase family protein, putative, expressed	1.13699	0.00184998	1.22309	0.000895267	0.777402	0.0436333
Os.15026.1.S1_at	LOC_Os09g37540	uncharacterized protein PA4923, putative, expressed	1.0849	0.000964844	1.36442	0.000135142	0.648895	0.0514154
OsAffx.30180.2.S1_at	LOC_Os09g37880	serine/threonine-protein kinase receptor precursor, putative, expressed	1.09144	0.00304903	0.82912	0.0134343	0.157916	0.741801
Os.47814.1.A1_s_at	LOC_Os09g38130	auxin efflux carrier component, putative, expressed	0.829326	0.0537889	1.09165	0.0113601	0.408681	0.427166
Os.50879.1.S1_at	LOC_Os09g38510	purine permease, putative, expressed	-0.800465	0.104465	-1.26231	0.0111107	-0.391709	0.526482
OsAffx.30194.1.S1_x_at	LOC_Os09g38840	OsWAK90 - OsWAK receptor-like protein kinase, expressed	1.51054	0.012734	1.19342	0.03607	0.476328	0.51415
Os.1386.1.S1_a_at	LOC_Os09g39500	ubiquitin fusion protein, putative, expressed	0.95753	0.00167575	1.0365	0.000767063	0.905447	0.00897581
OsAffx.6534.1.S1_at	LOC_Os09g39620	protein kinase family protein, putative, expressed	1.14357	0.0229546	1.23198	0.013035	0.827827	0.142201
Os.50881.1.S1_x_at	LOC_Os09g39650	protein kinase family protein, putative, expressed	0.934376	0.0118698	1.23366	0.00172907	0.407697	0.332871
Os.10654.1.S1_s_at	LOC_Os09g39770	C2 domain containing protein, putative, expressed	2.20041	2.86202e-06	2.14805	3.12802e-06	1.50165	0.0011672
Os.21629.1.S1_at	LOC_Os09g39940	plastocyanin-like domain containing protein, putative, expressed	1.26888	0.000159417	1.15299	0.000281762	0.799726	0.014721
Os.15852.1.S1_at	LOC_Os10g03320	UDP-glucoronosyl and UDP-glucosyl transferase domain containing protein, expressed	1.24013	0.0147998	1.39659	0.00613434	0.714204	0.206809
Os.54237.1.S1_at	LOC_Os10g04130	expressed protein	0.939901	0.0813139	1.09799	0.03633	0.547225	0.394589
Os.9427.1.S1_at	LOC_Os10g05020	cytochrome P450, putative, expressed	1.06091	0.02597	1.18119	0.0123584	0.746341	0.163199
Os.32642.1.S1_at	LOC_Os10g11200	aminotransferase, classes I and II, domain containing protein, expressed	1.36489	0.0033894	1.48484	0.00160555	0.629385	0.19689
OsAffx.8290.1.S1_at	LOC_Os10g17960	TKL_IRAK_DUF26-lc.26 - DUF26 kinases have homology to DUF26 containing loci, expressed	1.09004	0.0251755	1.30201	0.00783248	0.669661	0.222681
Os.46580.1.S1_at	LOC_Os10g19200	vegetative cell wall protein gp1 precursor, putative, expressed	1.4561	0.0160321	1.35113	0.0204897	0.95277	0.155397
Os.6812.1.S1_at	LOC_Os10g21670	dehydration stress-induced protein, putative, expressed	1.62636	0.0259566	2.15022	0.00426365	0.675202	0.439545
Os.7314.1.S1_at	LOC_Os10g22520	cellulase, putative, expressed	1.08379	0.0319559	1.77766	0.00138107	0.832055	0.143511
Os.46687.1.S1_x_at	LOC_Os10g25550	tyrosine protein kinase domain containing protein, putative, expressed	0.679332	0.0357886	1.2057	0.000914036	0.62131	0.0931918
Os.3121.1.S1_at	LOC_Os10g28050	chitinase 2, putative, expressed	1.34081	0.00086386	1.72415	0.000102963	0.852991	0.0385106
Os.28124.1.S1_at	LOC_Os10g28080	glycosyl hydrolase, putative, expressed	1.28469	0.0445845	2.45347	0.000764127	0.939808	0.196328
Os.51566.1.S1_at	LOC_Os10g28299	expressed protein	0.77638	0.146432	1.18064	0.0240886	0.087229	0.929081
Os.27646.1.A1_at	LOC_Os10g30610	white-brown complex homolog protein, putative, expressed	0.966024	0.013445	1.20859	0.00277287	0.713749	0.1021
Os.51929.1.S1_at	LOC_Os10g31330	retrotransposon protein, putative, unclassified, expressed	1.395	0.001273	1.6535	0.000287304	0.738007	0.0907807
Os.46800.1.S2_a_at	LOC_Os10g33040	receptor-like protein kinase precursor, putative, expressed	1.10399	0.0402189	1.68597	0.00299059	0.51088	0.425483
Os.5622.1.S1_at	LOC_Os10g33140	hcrVf2 protein, putative, expressed	1.15474	0.000897643	1.10603	0.00101161	0.687725	0.0502383
Os.46447.1.S1_at	LOC_Os10g33210	peptide transporter PTR3-A, putative, expressed	1.44592	0.001273	1.47892	0.000895267	1.0479	0.0273194
Os.39129.1.S1_at	LOC_Os10g33760	No apical meristem protein, putative, expressed	-0.666706	0.0457217	-1.46965	0.000272254	-0.701338	0.0712288
Os.26933.1.S1_x_at	LOC_Os10g34840	RIPER6 - Ripening-related family protein precursor, expressed	1.00475	0.000885712	1.13334	0.000287304	0.853825	0.00976659
OsAffx.30676.2.S1_x_at	LOC_Os10g34910	secretory protein, putative, expressed	0.60987	0.14536	1.00584	0.0154618	0.465588	0.342506
Os.46450.1.S1_at	LOC_Os10g34930	secretory protein, putative, expressed	1.10634	0.0174788	1.49824	0.0023243	0.601176	0.250797
Os.46792.1.S1_at	LOC_Os10g36030	cytochrome b561, putative, expressed	1.18669	0.000300421	1.3662	8.31596e-05	0.793763	0.0158632
Os.9727.1.S1_at	LOC_Os10g36848	cytochrome P450, putative, expressed	2.33932	0.000159548	2.63243	5.31761e-05	1.40363	0.0181196
Os.46872.1.S1_at	LOC_Os10g37160	transposon protein, putative, unclassified, expressed	3.15854	0.000296258	2.83959	0.000516506	0.717546	0.388159
Os.4666.1.S1_at	LOC_Os10g37340	cystathionine gamma-synthase, putative, expressed	1.42535	0.0136193	1.95095	0.00160555	0.876999	0.169109
Os.6363.1.S1_at	LOC_Os10g38080	OsSub61 - Putative Subtilisin homologue, expressed	-0.962213	0.0657241	-1.34382	0.0107261	-0.988823	0.100022
Os.39214.1.S1_at	LOC_Os10g38090	cytochrome P450, putative, expressed	1.7677	0.000193172	2.0525	4.76927e-05	1.04111	0.0223046
Os.13015.1.S1_at	LOC_Os10g38360	glutathione S-transferase, putative, expressed	1.65067	0.00032232	1.90533	8.82438e-05	1.00173	0.026697
Os.8868.1.S1_at	LOC_Os10g38610	glutathione S-transferase, putative, expressed	-0.477893	0.416369	-0.819125	0.112537	-1.3267	0.0401451
Os.46418.1.S1_at	LOC_Os10g39100	uncharacterized Cys-rich domain containing protein, putative, expressed	1.84369	0.0057082	2.02349	0.00256801	1.16785	0.105544
Os.3415.1.S1_at	LOC_Os10g39680	CHIT14 - Chitinase family protein precursor, expressed	1.18499	0.100352	1.68432	0.0183411	0.821059	0.332878
Os.46627.1.S1_at	LOC_Os10g40640	glycosyl transferase 8 domain containing protein, putative, expressed	1.04312	0.00247118	1.39257	0.000247846	0.82848	0.0274306
OsAffx.30738.1.S1_at	LOC_Os10g40650	holliday junction resolvase, putative, expressed	1.13647	0.00185578	1.34333	0.000443893	0.588121	0.113293
Os.28435.4.S1_at	LOC_Os10g40934	flavonol synthase/flavanone 3-hydroxylase, putative, expressed	1.33788	0.0327211	1.93517	0.00319888	0.918359	0.195016
Os.7510.1.S1_at	LOC_Os10g41020	flavonol synthase/flavanone 3-hydroxylase, putative, expressed	2.19239	0.0124343	2.10799	0.0130304	1.23542	0.20173
Os.46804.2.S1_at	LOC_Os10g41390	protein kinase domain containing protein, expressed	-1.05962	0.0266645	-0.826312	0.0678804	-0.437256	0.445549
Os.2715.1.S1_at	LOC_Os10g41410	nucleoside diphosphate kinase, putative, expressed	0.972586	0.00250772	1.28335	0.000272254	0.991774	0.00838522
Os.46574.1.S1_at	LOC_Os10g42040	expressed protein	1.35069	0.0874348	1.57275	0.040162	0.564956	0.57912
Os.9496.1.S1_at	LOC_Os10g42620	dihydroflavonol-4-reductase, putative, expressed	1.25128	0.0407364	0.845598	0.147282	0.427187	0.586474
Os.39043.1.S1_s_at	LOC_Os10g42960	urea active transporter, putative, expressed	1.25263	0.0096805	0.88899	0.0468854	0.279189	0.652386
Os.6581.1.S1_at	LOC_Os10g43060	expressed protein	1.13668	0.004189	0.965171	0.00936218	0.778019	0.0705798
OsAffx.30765.1.S1_at	LOC_Os11g01480	MYB family transcription factor, putative, expressed	1.51748	5.81774e-05	1.53745	4.28827e-05	0.695266	0.0352625
Os.27520.2.S1_x_at	LOC_Os11g02389	protease inhibitor/seed storage/LTP family, putative, expressed	0.754205	0.107175	1.01742	0.026633	0.63468	0.234865
Os.50822.1.S1_at	LOC_Os11g03900	glucosamine--fructose-6-phosphate aminotransferase 1, putative, expressed	1.1416	0.035009	0.955583	0.063119	0.191115	0.819619
Os.6142.1.S1_s_at	LOC_Os11g04030	major facilitator superfamily antiporter, putative, expressed	1.45615	0.00466113	1.03981	0.0267284	0.72959	0.181431
Os.5152.1.S1_at	LOC_Os11g05400	Ser/Thr protein phosphatase family protein, putative, expressed	-0.775266	0.20926	-1.15252	0.048489	-0.880252	0.203467
Os.55611.1.S1_s_at	LOC_Os11g05660	OsFBX396 - F-box domain containing protein, expressed	1.34058	0.0136908	1.16413	0.0249578	0.304999	0.67075
OsAffx.30833.1.S1_at	LOC_Os11g05800	HVA22, putative, expressed	1.71053	0.000398986	2.11595	6.59435e-05	0.700005	0.123123
Os.51809.1.S1_at	LOC_Os11g06780	serine/threonine-protein kinase BRI1-like 1 precursor, putative, expressed	1.71701	0.00182428	1.72415	0.00147078	0.948865	0.0927778
Os.27053.3.A1_s_at	LOC_Os11g07200	receptor protein kinase CLAVATA1 precursor, putative, expressed	1.30149	0.0297896	1.41206	0.0165315	0.886455	0.189463
Os.47344.1.A1_at	LOC_Os11g07440	plant neutral invertase domain containing protein, expressed	1.80462	0.00371663	1.97641	0.00168767	1.42132	0.0379533
Os.25496.1.S1_at	LOC_Os11g07930	oxidoreductase, short chain dehydrogenase/reductase family domain containing family, expressed	1.29024	0.0012715	0.80711	0.0192496	0.506644	0.203691
Os.10861.1.S1_at	LOC_Os11g08100	eukaryotic aspartyl protease domain containing protein, expressed	0.938096	0.0493213	1.09389	0.0197218	0.633557	0.244247
Os.52285.1.S1_at	LOC_Os11g10120	expressed protein	1.20138	0.0164571	1.21912	0.012984	0.529602	0.359853
Os.2436.1.S1_at	LOC_Os11g10290	S-domain receptor-like protein kinase, putative, expressed	2.46766	2.86202e-06	2.46079	2.37104e-06	1.65542	0.0011672
Os.57156.1.S1_at	LOC_Os11g10800	dirigent, putative, expressed	1.05732	0.255514	1.96448	0.0263099	0.827806	0.449385
Os.51246.1.S1_at	LOC_Os11g11780	cysteine-rich receptor-like protein kinase 21 precursor, putative, expressed	1.84508	0.00454596	1.65652	0.00725112	1.3844	0.0514154
OsAffx.30939.2.S1_s_at	LOC_Os11g11960	disease resistance protein RPM1, putative, expressed	1.5129	0.00519414	1.58709	0.00311736	0.950773	0.102674
OsAffx.30940.1.S1_at	LOC_Os11g12330	disease resistance protein RPM1, putative, expressed	0.919485	0.0176858	1.02724	0.00792076	0.46668	0.288551
Os.10371.1.S1_at	LOC_Os11g13810	non-lysosomal glucosylceramidase, putative, expressed	1.01976	0.0103475	1.17432	0.00348506	0.769698	0.0812655
OsAffx.30971.1.S1_at	LOC_Os11g14170	OsDegp12 - Putative Deg protease homologue, expressed	-0.543932	0.11992	-0.391484	0.252379	-1.01653	0.0178033
Os.38604.1.S1_s_at	LOC_Os11g14220	tubulin/FtsZ domain containing protein, putative, expressed	0.879593	0.00417051	1.05763	0.000985253	0.681528	0.0435567
Os.49352.1.S1_at	LOC_Os11g15570	Ser/Thr protein phosphatase family protein, putative, expressed	1.30173	0.0116082	1.45672	0.00482937	0.546145	0.351917
OsAffx.18906.1.S1_at	LOC_Os11g17720	plant protein of unknown function domain containing protein, expressed	1.36449	0.0415095	1.32989	0.0389664	1.24028	0.105271
Os.8240.1.S1_at	LOC_Os11g26850	erythronate-4-phosphate dehydrogenase, putative, expressed	1.44296	0.00237106	1.73713	0.000505297	1.02228	0.0436333
Os.10151.1.S1_at	LOC_Os11g26860	serine hydroxymethyltransferase, mitochondrial precursor, putative, expressed	0.999382	0.0289215	1.10261	0.0145601	0.629768	0.222722
OsAffx.7243.1.S1_s_at	LOC_Os11g29210	resistance-gene-interacting protein, putative, expressed	2.58458	1.00493e-05	2.27073	2.42697e-05	1.36308	0.00670029
OsAffx.31223.1.S1_at	LOC_Os11g30290	PHF5-like protein domain containing protein, expressed	2.82808	3.83021e-05	2.71201	4.76927e-05	1.76235	0.00670029
Os.52147.1.S1_at	LOC_Os11g30760	expressed protein	1.43749	0.000393958	1.75574	6.59435e-05	1.0595	0.0123171
OsAffx.31257.1.S1_s_at	LOC_Os11g31950	expressed protein	1.21933	0.00884119	1.44741	0.00247255	0.884368	0.0860444
Os.33742.1.S1_at	LOC_Os11g32750	hydrolase, NUDIX family, domain containing protein, expressed	1.14665	0.00712467	0.885268	0.0255633	0.480429	0.307297
Os.54794.1.S1_at	LOC_Os11g33050	expressed protein	1.502	0.000105775	1.30516	0.000261946	0.737868	0.0358818
Os.52228.1.S1_at	LOC_Os11g36000	receptor-like protein kinase 2 precursor, putative, expressed	1.85124	0.0324311	1.52262	0.0638466	0.778799	0.455087
Os.5349.1.S1_at	LOC_Os11g37700	pleiotropic drug resistance protein, putative, expressed	1.73041	0.00044398	2.22951	5.15463e-05	1.24051	0.0147399
Os.9426.1.S1_s_at	LOC_Os11g39450	cysteine-rich receptor-like protein kinase 7 precursor, putative, expressed	0.809742	0.104175	1.31135	0.0093214	0.57353	0.327096
Os.52144.1.S1_at	LOC_Os11g40970	receptor-like protein kinase precursor, putative, expressed	1.97849	0.00379201	2.02079	0.00261405	1.4123	0.0563488
Os.38207.2.S1_at	LOC_Os11g41034	expressed protein	1.27883	0.00145575	1.41933	0.000561038	0.901048	0.0335437
Os.51179.1.S1_at	LOC_Os11g42370	transferase family protein, putative, expressed	1.42721	0.000297272	1.24749	0.000661023	0.718819	0.0545605
Os.12421.1.S1_at	LOC_Os11g42960	integral membrane protein TIGR01569 containing protein, expressed	2.09954	0.00349741	1.57478	0.0165278	0.739937	0.340616
Os.52661.1.S1_at	LOC_Os11g44680	calmodulin binding protein, putative, expressed	1.25487	0.0205843	0.681649	0.18573	0.699404	0.253728
OsAffx.719.4.S1_at	LOC_Os11g45540	TKL_IRAK_DUF26-lh.11 - DUF26 kinases have homology to DUF26 containing loci, expressed	1.40069	0.0300843	1.11519	0.0685388	0.925064	0.204875
Os.25171.1.A1_at	LOC_Os11g47140	OsWAK123 - OsWAK receptor-like protein kinase, expressed	1.20273	0.00264106	-0.445296	0.204569	0.126247	0.824965
OsAffx.31524.1.S1_at	LOC_Os11g47180	receptor-like protein kinase 2 precursor, putative, expressed	-0.0383294	0.960376	2.01621	0.000146591	0.302307	0.578433
Os.169.1.S1_at	LOC_Os11g47530	glycosyl hydrolase, putative, expressed	3.42419	5.4076e-08	-0.187964	0.541901	-0.351974	0.286444
Os.32890.1.S1_at	LOC_Os11g47600	glycosyl hydrolase, putative, expressed	1.75694	0.00778269	2.20996	0.00147776	1.32748	0.0707644
Os.30200.1.S1_at	LOC_Os11g47840	OsRhmbd18 - Putative Rhomboid homologue, expressed	0.617661	0.107649	1.07742	0.00624526	0.0127156	0.986709
Os.27419.1.S1_at	LOC_Os11g47870	GRAS family transcription factor domain containing protein, expressed	1.09726	0.0047066	1.01884	0.00610183	0.508644	0.217704
Os.55958.1.S1_at	LOC_Os12g01480	phosphatidate cytidylyltransferase, putative, expressed	1.14088	0.00429555	0.702842	0.0489353	0.338128	0.452915
Os.18448.1.S1_at	LOC_Os12g01490	MYB family transcription factor, putative, expressed	1.23086	0.00140112	1.3745	0.000511363	0.395361	0.317878
Os.10615.1.S1_x_at	LOC_Os12g02310	LTPL11 - Protease inhibitor/seed storage/LTP family protein precursor, expressed	1.90215	0.000897643	1.8742	0.000827232	1.49986	0.014721
Os.25811.1.S1_at	LOC_Os12g03880	60S acidic ribosomal protein P0, putative, expressed	1.05286	0.00185578	0.988806	0.0023084	0.650829	0.0647349
Os.9752.1.S1_a_at	LOC_Os12g03899	major facilitator superfamily antiporter, putative, expressed	-1.50885	0.109261	-1.97237	0.0314456	-1.18375	0.275509
Os.17763.1.S1_at	LOC_Os12g05420	calmodulin-binding protein, putative, expressed	1.11087	0.00391219	1.09801	0.0033707	0.415888	0.316965
Os.51532.1.S1_at	LOC_Os12g05840	Cupin domain containing protein, expressed	1.83867	0.00524688	1.7032	0.00689584	0.836576	0.234034
Os.17271.1.S1_at	LOC_Os12g07310	citrate-binding protein precursor, putative, expressed	1.31857	0.00309518	1.48012	0.00116728	1.11364	0.0247818
OsAffx.7517.1.S1_x_at	LOC_Os12g07580	dirigent, putative, expressed	1.08339	0.00577269	0.66574	0.0602207	0.468002	0.271094
Os.52520.1.S1_at	LOC_Os12g08180	receptor-like protein kinase 2 precursor, putative, expressed	1.12612	0.000702189	1.03833	0.00104897	0.754571	0.0269122
Os.134.1.S1_at	LOC_Os12g13380	adenylate kinase, putative, expressed	0.754816	0.0252219	1.02122	0.00355917	0.601975	0.113875
Os.10326.1.S1_at	LOC_Os12g13674	expressed protein	0.97711	0.0199049	1.04226	0.0120203	0.8461	0.0775377
Os.56145.1.S1_at	LOC_Os12g13890	retrotransposon protein, putative, unclassified, expressed	1.06131	0.0237492	1.75573	0.000848842	1.18486	0.0327596
Os.17659.1.S1_at	LOC_Os12g15680	laccase precursor protein, putative, expressed	1.55703	0.0395279	1.87423	0.0127125	0.0338032	0.98226
Os.25621.2.S1_at	LOC_Os12g16720	cytochrome P450 71A1, putative, expressed	1.18432	0.0114235	1.57359	0.00158059	0.378054	0.497499
Os.55823.1.S1_at	LOC_Os12g24490	zinc finger, C3HC4 type domain containing protein, expressed	1.98638	0.000312245	2.20602	0.000111641	1.2428	0.0223046
OsAffx.7690.1.S1_at	LOC_Os12g24650	leucine aminopeptidase, chloroplast precursor, putative, expressed	0.901591	0.0329326	1.12244	0.00839985	0.459583	0.35197
Os.36283.1.S1_at	LOC_Os12g25090	expressed protein	0.886206	0.243233	1.67365	0.0214698	0.444514	0.65214
Os.10473.1.S1_at	LOC_Os12g25690	UDP-glucose 6-dehydrogenase, putative, expressed	1.71386	0.00669127	1.90722	0.00272102	1.06167	0.119175
Os.2371.1.S1_at	LOC_Os12g26290	alpha-DOX2, putative, expressed	1.9494	0.000119026	2.52839	9.70323e-06	1.23077	0.0121979
Os.5999.1.S1_at	LOC_Os12g28590	ATPase 2, putative, expressed	2.29529	0.0546053	2.73465	0.0200011	1.32736	0.34269
Os.50052.2.S1_at	LOC_Os12g32190	expressed protein	1.38844	0.00272322	1.04677	0.0126843	0.718001	0.131956
Os.53105.1.S1_at	LOC_Os12g33300	integral membrane protein DUF6 containing protein, expressed	3.83818	9.73152e-07	3.95813	9.82454e-07	2.52101	0.000585171
Os.52252.1.S1_at	LOC_Os12g34320	S-locus-like receptor protein kinase, putative, expressed	1.27554	0.0238423	1.21604	0.0259561	0.589889	0.371448
Os.15688.2.S1_x_at	LOC_Os12g36110	calmodulin binding protein, putative, expressed	2.24583	0.0310432	2.78066	0.00801096	1.59631	0.17273
Os.5031.1.S1_at	LOC_Os12g36830	pathogenesis-related Bet v I family protein, putative, expressed	1.30526	0.0407281	1.47671	0.0183558	0.406789	0.627704
Os.2423.1.S1_at	LOC_Os12g36850	pathogenesis-related Bet v I family protein, putative, expressed	1.58256	0.0190228	1.37086	0.0335337	0.498093	0.554559
Os.9764.1.S1_at	LOC_Os12g36940	calmodulin binding protein, putative, expressed	1.68523	0.00183724	1.65699	0.00170279	0.699567	0.201819
Os.8256.1.S1_at	LOC_Os12g38760	nucleotide pyrophosphatase/phosphodiesterase, putative, expressed	2.73627	0.0559224	2.73712	0.0466782	1.67522	0.315921
OsAffx.20014.1.S1_at	LOC_Os12g38770	nucleotide pyrophosphatase/phosphodiesterase, putative, expressed	0.584696	0.362422	1.79018	0.00439242	-0.0709993	0.951537
Os.52191.1.A1_at	LOC_Os12g38850	DUF1336 domain containing protein, expressed	-1.45846	0.00843925	-1.32041	0.0127385	-1.66779	0.0129515
Os.26843.1.S1_at	LOC_Os12g38920	heparanase-like protein precursor, putative, expressed	2.03153	0.00327348	1.88572	0.00426365	1.11553	0.121911
Os.9585.1.S1_s_at	LOC_Os12g41110	OsCML5 - Calmodulin-related calcium sensor protein, expressed	1.39356	0.00212893	1.38468	0.0018211	0.73784	0.112252
Os.38179.2.S1_at	LOC_Os12g42070	OsWAK129b - OsWAK receptor-like protein kinase, expressed	0.83378	0.0847208	1.09321	0.0219555	0.364374	0.553678
Os.12374.2.S1_x_at	LOC_Os12g42884	5-methyltetrahydropteroyltriglutamate--homocysteine methyltransferase, putative, expressed	1.14329	0.00753185	1.43269	0.00147096	0.808154	0.085702
Os.54341.1.S1_at	LOC_Os12g43720	early-responsive to dehydration protein-related, putative, expressed	-0.642208	0.206861	-1.06242	0.0294272	-1.15993	0.0491341
Os.15738.1.S1_at	LOC_Os12g44020	Ser/Thr protein phosphatase family protein, putative, expressed	1.53628	0.00243805	1.38933	0.00371386	0.928315	0.0787995
Os.56205.1.S1_at	LOC_Os12g44070	nodulin, putative, expressed	0.639443	0.155485	1.10545	0.0134343	0.590946	0.249621
Os.5853.2.S1_x_at	LOC_Os12g44230	expressed protein	1.52078	0.00219595	1.87835	0.000382619	1.14152	0.0324331
Note: logFC, log2-transformed fold change; P-values were corrected with the Benjamini-Hochberg’s method
