# Supplementary material for: Transcriptional Profiling of Rice Early Response to Magnaporthe oryzae Identified OsWRKYs as Important Regulators in Rice Blast Resistance
Source: PLoS One. 2013 Mar 27;8(3):e59720. doi: 10.1371/journal.pone.0059720 (PMC3609760; doi:10.1371/journal.pone.0059720)
Supplement: Table S2 — List of quantitative RT-PCR results of selected genes. (XLS) [file pone.0059720.s003.xls]

## Sheet: Sheet1
Table S2. List of quantitative RT-PCR results of selected genes.
Locus ID	Microarray results			Quantitative RT-PCR results
	IRBL18	IRBL22	LTH	IRBL18	IRBL22	LTH
LOC_Os01g04750	1.28278	1.32668	0.462055	1.08±0.05	1.34±0.12	0.73±0.23
LOC_Os01g09800	1.34402	1.82688	1.00475	2.12±0.21	2.39±0.06	1.30±0.02
LOC_Os01g39330	2.34919	2.74662	1.50295	2.23±0.61	2.72±0.60	1.18±0.39
LOC_Os01g61080	1.90961	2.00823	1.35466	2.16±0.14	2.46±0.10	1.79±0.05
LOC_Os02g04230	1.24004	1.56051	0.670159	1.90±0.46	1.29±0.38	0.86±0.29
LOC_Os02g41510	2.53616	2.63996	2.30836	3.21±0.66	3.33±0.39	2.76±0.68
LOC_Os02g41670	4.46273	4.22356	2.23709	6.79±0.11	5.31±0.09	3.55±0.07
LOC_Os03g12500	2.51499	3.05875	1.42308	3.52±0.12	4.27±0.12	2.35±0.07
LOC_Os03g18850	2.14075	3.25859	1.9929	2.27±0.06	3.26±0.11	0.41±0.21
LOC_Os03g49380	1.07068	1.08017	0.321808	1.53±0.04	1.46±0.08	0.15±0.05
LOC_Os04g58190	1.22422	1.41975	0.514207	1.09±0.09	1.56±0.35	0.62±0.19
LOC_Os05g39720	1.72454	1.56258	1.11149	1.74±0.44	1.83±0.73	1.28±0.66
LOC_Os05g46020	1.9304	2.19373	1.62272	2.60±0.21	2.69±0.29	1.96±0.18
LOC_Os06g11240	1.08763	0.907119	0.640672	1.06±0.22	1.01±0.14	0.60±0.20
LOC_Os06g44010	2.91723	3.4525	2.25908	2.23±0.49	2.76±0.54	1.61±0.32
LOC_Os07g48260	1.71266	1.28115	0.834879	1.89±0.74	1.59±0.53	0.66±0.15
LOC_Os08g39850	2.44122	3.0828	1.28733	1.88±0.52	2.77±0.88	0.92±0.20
LOC_Os09g16510	1.05586	1.06624	1.12415	1.06±0.15	1.32±0.17	1.63±0.02
LOC_Os09g25060	3.13546	2.21045	0.0384117	4.73±0.32	3.14±0.25	0.05±0.21
LOC_Os12g36880	0.702078	0.848707	-0.00124346	1.82±0.25	2.03±0.06	1.01±0.01
Note: for microarray results, mean logFC (log2-transformed fold change) values were shown; for quantitaitve RT-PCR results, mean ± sd were shown
