# Supplementary material for: Transcriptional Profiling of Rice Early Response to Magnaporthe oryzae Identified OsWRKYs as Important Regulators in Rice Blast Resistance
Source: PLoS One. 2013 Mar 27;8(3):e59720. doi: 10.1371/journal.pone.0059720 (PMC3609760; doi:10.1371/journal.pone.0059720)
Supplement: Table S3 — List of primers for quantitative RT-PCR. (XLS) [file pone.0059720.s004.xls]

## Sheet: primers
Table S3. List of primers for quantitative RT-PCR.
Gene Name	Forward primer	Reverse primer
LOC_Os01g04750	5'-AGAGGAACAACCTGGCAACC-3'	5'-TAGCTGCGCTTGCGTGTTAC-3'
LOC_Os01g09800	5'-AGCTCGGATGACGGCACTCT-3'	5'-CGTGTCTCTTCCGAGGGAAAC-3'
LOC_Os01g39330	5'-CCACATCCTGGAATGCCTCA-3'	5'-AACGACGCCTCGTTCCAATC-3'
LOC_Os01g61080	5'-GCTTCTCCGGGTTCGACGAC-3'	5'-CGGGCTCTTCCTTGGCTCTC-3'
LOC_Os02g04230	5'-TAAAGGCCCGAAGGAGAATG-3'	5'-GGCTGAACGCTGGTTACTGA-3'
LOC_Os02g41510	5'-GGATCAGTCACCCAGACCTT-3'	5'-CCCGCTTCAAATAACTGAAC-3'
LOC_Os02g41670	5'-CTTGGAAGGCAGCTCGTACA-3'	5'-GGAGTGCCCTGGAAGTTACC-3'
LOC_Os03g12500	5'-CGGAGAACCCTAGCGTTGAC-3'	5'-ATTGACGGCGGAGGTTGAAG-3'
LOC_Os03g18850	5'-TGCTATGCTACGTGTTTATG-3'	5'-ATCGGATTTATTCTCACCAG-3'
LOC_Os03g49380	5'-GTCTCGCGTGCATTCTTTAG-3'	5'-CCATGCCTCAAGGTTACTCA-3'
LOC_Os04g58190	5'-CGGGTAACTGACGAACAGTA-3'	5'-ACCGATCGAAGAACACACTA-3'
LOC_Os05g39720	5'-CGACGGGAGCGTCTTACTCT-3'	5'-CAAATTGACGGCCCGATTAG-3'
LOC_Os05g46020	5'-AGCCGCCAGGTTCTCTCAAT-3'	5'-ATCCGGCCCAGAACACCTAC-3'
LOC_Os06g11240	5'-ACAAGGTGATAGCCGATGGA-3'	5'-ATAAGTAGCAGCGCCCTCGT-3'
LOC_Os06g44010	5'-CGCCGACCAAGAACTGATCC-3'	5'-TCCGATCAAAGCCATGCAAA-3'
LOC_Os07g48260	5'-GCGCGAGCACAAGCAGAGTC-3'	5'-CAGTTGGCGAAGCTGCAGGA-3'
LOC_Os08g39850	5'-AGGACAGGAAGCTCAAGAAT-3'	5'-AAGTAGATGTCCTCCCATCA-3'
LOC_Os09g16510	5'-GTGAAGATCGAGGGGCTGAC-3'	5'-AGAACGGGTTGTGCTGATCC-3'
LOC_Os09g25060	5'-GAATTCGGGCAGCTTCTGGA-3'	5'-CCGGACCTCAAGGAGGTGTG-3'
LOC_Os12g36880	5'-AAATAATGAGAGCCGCAGAA-3'	5'-CGACCATAGAAAGGCACATA-3'
OsUbq	5'-GTGGCCAGTAAGTCCTCAGC-3'	5'-ACAATGAAACGGGACACGAC-3'
