# Supplementary material for: Transcriptional Profiling of Rice Early Response to Magnaporthe oryzae Identified OsWRKYs as Important Regulators in Rice Blast Resistance
Source: PLoS One. 2013 Mar 27;8(3):e59720. doi: 10.1371/journal.pone.0059720 (PMC3609760; doi:10.1371/journal.pone.0059720)
Supplement: Table S4 — List of differentially regulated receptor kinase genes and nucleotide binding and leucine rich repeat ( NB-LRR ) genes. (XLS) [file pone.0059720.s005.xls]

## Sheet: RKs
Table S4. List of differentially regulated receptor kinase genes and nucleotide binding and leucine rich repeat (NB-LRR) genes.
Receptor kinase Sub-family names	Probeset ID	Locus ID	Annotation	IR18		IR22		LTH
				logFC	P-Value	logFC	P-Value	logFC	P-Value
crinkly like	Os.17036.1.S1_x_at	LOC_Os05g03620	TKL_IRAK_CR4L.4 - The CR4L subfamily has homology with Crinkly4, expressed	1.05005	0.00506707	0.585678	0.0801663	0.49606	0.213888
DUF 26	Os.12664.1.S1_at	LOC_Os07g35810	TKL_IRAK_DUF26-ld.6 - DUF26 kinases have homology to DUF26 containing loci, expressed	1.44677	0.0386169	1.73123	0.0127226	0.994613	0.208033
DUF 26	Os.15426.1.S1_at	LOC_Os07g35370	TKL_IRAK_DUF26-lc.15 - DUF26 kinases have homology to DUF26 containing loci, expressed	1.91351	0.000243734	2.10913	9.13389e-05	1.32816	0.0121577
DUF 26	Os.19584.1.A1_at	LOC_Os07g35390	TKL_IRAK_DUF26-lc.17 - DUF26 kinases have homology to DUF26 containing loci, expressed	1.40243	0.00456386	1.60075	0.00159575	0.795979	0.128191
DUF 26	Os.26809.1.S1_at	LOC_Os07g35700	TKL_IRAK_DUF26-lc.4 - DUF26 kinases have homology to DUF26 containing loci, expressed	1.12596	0.00480349	1.07341	0.00529056	0.50708	0.232169
DUF 26	Os.26816.1.A1_s_at	LOC_Os07g35410	TKL_IRAK_DUF26-lc.18 - DUF26 kinases have homology to DUF26 containing loci, expressed	1.59414	0.0140762	1.49957	0.0169957	0.937987	0.194192
DUF 26	Os.31858.3.S1_x_at	LOC_Os07g35340	TKL_IRAK_DUF26-lc.14 - DUF26 kinases have homology to DUF26 containing loci, expressed	1.24505	0.0173529	1.44981	0.00600439	0.69504	0.235102
DUF 26	Os.37128.1.S1_at	LOC_Os07g35004	TKL_IRAK_DUF26-la.4 - DUF26 kinases have homology to DUF26 containing loci, expressed	1.05308	0.0393625	0.988954	0.0433042	0.61797	0.292225
DUF 26	Os.54268.1.S1_at	LOC_Os07g35740	TKL_IRAK_DUF26-ld.2 - DUF26 kinases have homology to DUF26 containing loci, expressed	2.09559	0.00482514	2.26512	0.00238473	1.69239	0.0411132
DUF 26	Os.54419.1.A1_x_at	LOC_Os07g35730	TKL_IRAK_DUF26-lc.23 - DUF26 kinases have homology to DUF26 containing loci, expressed	1.54075	0.000969097	1.42612	0.0014272	1.17039	0.0178033
DUF 26	Os.6898.1.S1_at	LOC_Os07g43570	TKL_IRAK_DUF26-lc.25 - DUF26 kinases have homology to DUF26 containing loci, expressed	-1.1365	0.368962	-2.28227	0.0460362	-0.657463	0.68622
DUF 26	OsAffx.24451.1.S1_at	LOC_Os02g27310	TKL_IRAK_DUF26-lc.6 - DUF26 kinases have homology to DUF26 containing loci, expressed	1.07248	0.00541198	0.364601	0.308464	0.0849236	0.893296
DUF 26	OsAffx.28152.1.S1_s_at	LOC_Os06g47530	TKL_IRAK_DUF26-lh.6 - DUF26 kinases have homology to DUF26 containing loci, expressed	0.901568	0.00133031	1.01677	0.00044561	0.705961	0.0189397
DUF 26	OsAffx.719.4.S1_at	LOC_Os11g45540	TKL_IRAK_DUF26-lh.11 - DUF26 kinases have homology to DUF26 containing loci, expressed	1.40069	0.0300843	1.11519	0.0685388	0.925064	0.204875
DUF 26	OsAffx.8290.1.S1_at	LOC_Os10g17960	TKL_IRAK_DUF26-lc.26 - DUF26 kinases have homology to DUF26 containing loci, expressed	1.09004	0.0251755	1.30201	0.00783248	0.669661	0.222681
legume-lectin	Os.12660.1.S2_at	LOC_Os07g38800	lectin-like receptor kinase, putative, expressed	1.19238	0.00134869	0.776595	0.0165027	0.502304	0.174914
legume-lectin	Os.15996.1.S1_at	LOC_Os07g38250	expressed protein	1.19306	0.0312506	1.391	0.0117275	0.350098	0.629969
legume-lectin	Os.17201.1.S1_at	LOC_Os07g38810	lectin receptor-type protein kinase, putative, expressed	1.25072	0.00934046	1.39646	0.00383259	0.814668	0.120944
legume-lectin	Os.20817.1.S1_at	LOC_Os07g03870	receptor like protein kinase, putative, expressed	1.53954	4.00946e-05	1.67557	1.67434e-05	1.09691	0.00331742
legume-lectin	Os.23507.1.A1_at	LOC_Os07g03860	lectin-like receptor kinase 7, putative, expressed	1.9473	3.24849e-05	2.21867	7.34544e-06	1.25798	0.00431712
legume-lectin	Os.24927.1.S1_at	LOC_Os03g56160	lectin-like receptor kinase 7, putative, expressed	2.00879	0.0104094	2.12917	0.0059715	0.915068	0.294373
legume-lectin	Os.26900.1.A1_at	LOC_Os09g16950	cysteine-rich receptor-like protein kinase 25 precursor, putative, expressed	1.23676	0.0411293	0.789532	0.174143	0.629743	0.377291
legume-lectin	Os.48037.1.A1_at	LOC_Os05g03450	lectin protein kinase family protein, putative, expressed	0.357046	0.519824	1.04632	0.0284023	0.187514	0.800087
legume-lectin	Os.55056.1.A1_at	LOC_Os02g48200	lectin-like protein kinase, putative, expressed	2.6816	0.000661806	2.57116	0.000733414	1.53248	0.0502383
legume-lectin	OsAffx.12547.1.S1_at	LOC_Os02g48210	lectin-like protein kinase, putative, expressed	1.58562	0.000226049	1.99395	2.80726e-05	1.26348	0.00550598
legume-lectin	OsAffx.16075.1.S1_s_at	LOC_Os07g04130	expressed protein	0.748136	0.314662	2.08193	0.00481044	0.532613	0.555419
leucine rich repeat I	Os.19031.1.A1_at	LOC_Os09g18360	expressed protein	1.23354	0.0434203	1.31214	0.0274067	0.14222	0.893731
leucine rich repeat I	Os.27174.1.A1_at	LOC_Os09g19229	protein kinase domain containing protein, expressed	1.87395	0.0390909	1.34895	0.117172	0.719952	0.522183
leucine rich repeat I	Os.27681.1.S1_a_at	LOC_Os09g18594	protein kinase domain containing protein, expressed	1.25835	0.0139643	1.03201	0.0333451	0.576338	0.323784
leucine rich repeat I	OsAffx.17769.1.S1_at	LOC_Os09g18260	senescence-induced receptor-like serine/threonine-protein kinase precursor, putative, expressed	0.366795	0.464166	1.33941	0.00447125	0.0786332	0.923501
leucine rich repeat III	Os.11183.1.S1_s_at	LOC_Os06g18000	protein kinase domain containing protein, expressed	1.24481	0.00162927	1.02338	0.00477155	1.12357	0.0116115
leucine rich repeat III	OsAffx.13825.1.S1_at	LOC_Os04g15600	receptor kinase, putative, expressed	1.25382	0.00466128	1.13941	0.00690282	-0.06133	0.937828
leucine rich repeat VI	Os.12667.1.S1_at	LOC_Os06g38970	expressed protein	1.09499	0.0114809	1.07058	0.0109337	0.750024	0.116135
leucine rich repeat VI	Os.26447.1.A1_at	LOC_Os01g48390	expressed protein	1.20435	0.059046	1.5859	0.0128631	0.953292	0.188797
leucine rich repeat VIII-1	Os.26870.2.A1_x_at	LOC_Os09g17630	receptor-like protein kinase 2, putative, expressed	1.75372	0.000239448	1.83229	0.000129848	1.14746	0.01503
leucine rich repeat VIII-1	Os.27804.1.S1_at	LOC_Os08g10310	SHR5-receptor-like kinase, putative, expressed	2.32742	0.0666187	2.48537	0.0427513	1.72761	0.232216
leucine rich repeat VIII-1	OsAffx.14735.1.S1_at	LOC_Os05g16740	SHR5-receptor-like kinase, putative, expressed	1.01269	0.0136908	0.889984	0.0234414	0.531107	0.245626
leucine rich repeat VIII-1	OsAffx.26937.1.S1_x_at	LOC_Os05g17604	SHR5-receptor-like kinase, putative, expressed	1.35177	0.0121855	2.05875	0.000637276	0.873777	0.140258
leucine rich repeat VIII-1	OsAffx.26937.4.S1_x_at	LOC_Os05g17810	SHR5-receptor-like kinase, putative, expressed	1.23847	0.0117112	1.72089	0.00118252	0.776667	0.150218
leucine rich repeat VIII-1	OsAffx.5776.1.S1_at	LOC_Os08g10290	SHR5-receptor-like kinase, putative, expressed	1.85724	0.00577269	2.09639	0.00218118	0.908748	0.207859
leucine rich repeat X	Os.27488.1.S1_at	LOC_Os07g40630	BRASSINOSTEROID INSENSITIVE 1 precursor, putative, expressed	1.19593	0.000516499	0.904055	0.00302943	0.396248	0.227157
leucine rich repeat X	Os.49783.1.S1_at	LOC_Os02g05960	phytosulfokine receptor precursor, putative, expressed	1.17223	0.0079364	0.732215	0.0688928	0.801865	0.0974725
leucine rich repeat X	Os.52520.1.S1_at	LOC_Os12g08180	receptor-like protein kinase 2 precursor, putative, expressed	1.12612	0.000702189	1.03833	0.00104897	0.754571	0.0269122
leucine rich repeat X	Os.52644.1.S1_at	LOC_Os02g41890	phytosulfokine receptor precursor, putative, expressed	1.41566	0.000198071	1.5066	0.0001013	0.96793	0.0116115
leucine rich repeat XII	Os.27053.3.A1_s_at	LOC_Os11g07200	receptor protein kinase CLAVATA1 precursor, putative, expressed	1.30149	0.0297896	1.41206	0.0165315	0.886455	0.189463
leucine rich repeat XII	Os.32577.1.S1_at	LOC_Os01g05870	receptor kinase, putative, expressed	1.26973	0.0467395	1.10931	0.0687762	0.577856	0.455407
leucine rich repeat XII	Os.46800.1.S2_a_at	LOC_Os10g33040	receptor-like protein kinase precursor, putative, expressed	1.10399	0.0402189	1.68597	0.00299059	0.51088	0.425483
leucine rich repeat XII	Os.52144.1.S1_at	LOC_Os11g40970	receptor-like protein kinase precursor, putative, expressed	1.97849	0.00379201	2.02079	0.00261405	1.4123	0.0563488
leucine rich repeat XII	OsAffx.31524.1.S1_at	LOC_Os11g47180	receptor-like protein kinase 2 precursor, putative, expressed	-0.0383294	0.960376	2.01621	0.000146591	0.302307	0.578433
leucine rich repeat XIV	Os.21066.1.S1_at	LOC_Os03g56250	LRR receptor-like protein kinase, putative, expressed	1.19908	0.0114952	1.35252	0.00450078	0.603764	0.249621
leucine rich repeat XV	Os.10619.1.S2_at	LOC_Os05g44770	receptor-like protein kinase 5 precursor, putative, expressed	1.86318	4.16865e-06	2.05495	1.57568e-06	1.25688	0.00122483
leucine rich repeat XV	Os.11775.1.S2_at	LOC_Os01g53920	receptor-like protein kinase 5 precursor, putative, expressed	2.67707	2.0066e-05	2.65673	1.73398e-05	1.29778	0.0154275
leucine rich repeat XV	Os.26787.3.S1_at	LOC_Os06g36270	receptor-like protein kinase 5 precursor, putative, expressed	1.6384	0.00279126	1.60845	0.00251187	0.948622	0.0967383
lysine motif	Os.21870.1.S1_at	LOC_Os02g45750	protein kinase domain containing protein, expressed	1.41535	0.00159991	1.51359	0.00078423	0.904934	0.0514154
misc	Os.1606.1.S1_at	LOC_Os04g56430	cysteine-rich receptor-like protein kinase, putative, expressed	1.15962	0.126775	2.52742	0.00207658	1.11125	0.198461
RLCK	Os.16915.1.S1_at	LOC_Os03g06330	tyrosine protein kinase domain containing protein, putative, expressed	1.19802	0.119477	1.53313	0.0392947	0.59284	0.541166
RLCK	Os.20885.1.S1_at	LOC_Os03g08170	protein kinase APK1B, chloroplast precursor, putative, expressed	1.24903	0.00802474	1.62086	0.00123025	0.538429	0.302507
RLCK	Os.46687.1.S1_x_at	LOC_Os10g25550	tyrosine protein kinase domain containing protein, putative, expressed	0.679332	0.0357886	1.2057	0.000914036	0.62131	0.0931918
RLCK	Os.49354.1.S1_at	LOC_Os07g48730	tyrosine protein kinase domain containing protein, putative, expressed	1.47903	0.000395291	1.28655	0.000923292	0.545203	0.162644
RLCK	Os.50881.1.S1_x_at	LOC_Os09g39650	protein kinase family protein, putative, expressed	0.934376	0.0118698	1.23366	0.00172907	0.407697	0.332871
RLCK	Os.51246.1.S1_at	LOC_Os11g11780	cysteine-rich receptor-like protein kinase 21 precursor, putative, expressed	1.84508	0.00454596	1.65652	0.00725112	1.3844	0.0514154
RLCK	Os.52616.1.A1_at	LOC_Os03g29410	tyrosine protein kinase domain containing protein, putative, expressed	1.53324	0.000208117	1.5157	0.0001828	1.09016	0.00903298
RLCK	Os.54867.1.S1_at	LOC_Os08g35600	tyrosine protein kinase domain containing protein, putative, expressed	1.02554	0.0133894	0.748967	0.0532552	0.415635	0.384452
RLCK	Os.56111.1.S1_at	LOC_Os04g56120	protein kinase domain containing protein, expressed	2.67615	0.00523509	2.60171	0.0050823	2.32116	0.0308767
RLCK	Os.9426.1.S1_s_at	LOC_Os11g39450	cysteine-rich receptor-like protein kinase 7 precursor, putative, expressed	0.809742	0.104175	1.31135	0.0093214	0.57353	0.327096
RLCK	OsAffx.6534.1.S1_at	LOC_Os09g39620	protein kinase family protein, putative, expressed	1.14357	0.0229546	1.23198	0.013035	0.827827	0.142201
S-locus glycoprotein like	Os.10550.1.S1_x_at	LOC_Os07g36544	serine/threonine-protein kinase receptor precursor, putative, expressed	0.831666	0.0390909	1.03151	0.0105003	0.300264	0.554562
S-locus glycoprotein like	Os.12081.2.S1_s_at	LOC_Os01g57480	serine/threonine-protein kinase receptor precursor, putative, expressed	1.11593	0.00218007	1.08673	0.00208814	0.348563	0.366194
S-locus glycoprotein like	Os.23398.1.S1_at	LOC_Os04g15580	serine/threonine-protein kinase receptor precursor, putative, expressed	2.05099	0.0014281	2.27288	0.000550019	0.895381	0.163199
S-locus glycoprotein like	Os.2436.1.S1_at	LOC_Os11g10290	S-domain receptor-like protein kinase, putative, expressed	2.46766	2.86202e-06	2.46079	2.37104e-06	1.65542	0.0011672
S-locus glycoprotein like	Os.33145.1.S1_at	LOC_Os07g36570	KI domain interacting kinase 1, putative, expressed	1.19356	0.00321859	1.18425	0.00271257	0.548856	0.194317
S-locus glycoprotein like	Os.48003.1.A1_at	LOC_Os01g47840	S-locus-like receptor protein kinase, putative, expressed	3.20569	0.00122957	3.21443	0.000985253	2.14211	0.0379533
S-locus glycoprotein like	Os.51809.1.S1_at	LOC_Os11g06780	serine/threonine-protein kinase BRI1-like 1 precursor, putative, expressed	1.71701	0.00182428	1.72415	0.00147078	0.948865	0.0927778
S-locus glycoprotein like	Os.52252.1.S1_at	LOC_Os12g34320	S-locus-like receptor protein kinase, putative, expressed	1.27554	0.0238423	1.21604	0.0259561	0.589889	0.371448
S-locus glycoprotein like	Os.54041.1.S1_at	LOC_Os01g48000	S-locus-like receptor protein kinase, putative, expressed	1.98096	0.00622146	2.28395	0.00205082	1.46169	0.0672216
S-locus glycoprotein like	Os.54385.1.S1_at	LOC_Os04g01320	serine/threonine-protein kinase receptor precursor, putative, expressed	0.698628	0.110552	1.06682	0.0145549	0.332353	0.549098
S-locus glycoprotein like	Os.8136.1.A1_at	LOC_Os06g40030	S-locus-like receptor protein kinase, putative, expressed	1.16956	0.00628535	1.0718	0.00870997	0.706518	0.123379
S-locus glycoprotein like	OsAffx.30180.2.S1_at	LOC_Os09g37880	serine/threonine-protein kinase receptor precursor, putative, expressed	1.09144	0.00304903	0.82912	0.0134343	0.157916	0.741801
wall associated kinase	Os.25171.1.A1_at	LOC_Os11g47140	OsWAK123 - OsWAK receptor-like protein kinase, expressed	1.20273	0.00264106	-0.445296	0.204569	0.126247	0.824965
wall associated kinase	Os.27036.1.S1_at	LOC_Os04g24220	OsWAK32 - OsWAK receptor-like protein kinase, expressed	1.16533	0.0625084	1.3171	0.0304537	0.823245	0.250228
wall associated kinase	Os.27099.1.S1_at	LOC_Os04g21820	OsWAK33 - OsWAK receptor-like protein OsWAK-RLP, expressed	1.38223	0.000243734	1.5059	0.0001013	1.06958	0.00670029
wall associated kinase	Os.27100.1.A1_at	LOC_Os05g25390	tyrosine protein kinase domain containing protein, putative, expressed	1.32476	0.00753159	1.29954	0.00690728	0.962384	0.0781641
wall associated kinase	Os.27767.1.A1_s_at	LOC_Os04g29680	OsWAK38 - OsWAK receptor-like protein kinase, expressed	2.46724	0.0121855	2.71059	0.00570975	1.76893	0.106172
wall associated kinase	Os.33121.1.S1_at	LOC_Os03g12470	OsWAK25 - OsWAK receptor-like protein kinase, expressed	1.23338	0.0032718	1.20161	0.00312249	0.719169	0.103073
wall associated kinase	Os.33851.3.A1_x_at	LOC_Os01g26174	OsWAK5 - OsWAK receptor-like protein kinase, expressed	1.5058	0.000157554	0.125448	0.740645	0.375133	0.29791
wall associated kinase	Os.38179.2.S1_at	LOC_Os12g42070	OsWAK129b - OsWAK receptor-like protein kinase, expressed	0.83378	0.0847208	1.09321	0.0219555	0.364374	0.553678
wall associated kinase	Os.39294.1.S1_at	LOC_Os09g29540	OsWAK82 - OsWAK receptor-like cytoplasmic kinase OsWAK-RLCK, expressed	1.83763	0.0492795	1.44392	0.104762	0.688333	0.56233
wall associated kinase	Os.51022.1.A1_at	LOC_Os09g29520	OsWAK81 - OsWAK receptor-like cytoplasmic kinase OsWAK-RLCK, expressed	1.22124	0.0270632	0.768687	0.142672	0.271301	0.724508
wall associated kinase	Os.53439.1.S1_at	LOC_Os04g30160	OsWAK46 - OsWAK receptor-like protein kinase, expressed	1.47275	0.0532275	1.4401	0.0487712	0.763428	0.398945
wall associated kinase	Os.7017.1.S1_at	LOC_Os01g26280	OsWAK8 - OsWAK receptor-like protein kinase, expressed	1.29805	0.00989701	1.06379	0.0248147	0.593333	0.287867
wall associated kinase	OsAffx.18050.2.S1_at	LOC_Os02g56370	OsWAK20 - OsWAK receptor-like protein kinase, expressed	2.21112	0.00307656	2.328	0.00181232	1.24787	0.10955
wall associated kinase	OsAffx.27357.1.S1_at	LOC_Os05g47770	serine/threonine-protein kinase At1g18390 precursor, putative, expressed	1.68574	0.00159913	1.94896	0.000443893	1.04519	0.0588614
wall associated kinase	OsAffx.28689.1.S1_at	LOC_Os07g31190	OsWAK71 - OsWAK receptor-like cytoplasmic kinase OsWAK-RLCK, expressed	1.2286	0.0319559	1.06387	0.051591	0.612995	0.359853
wall associated kinase	OsAffx.30194.1.S1_x_at	LOC_Os09g38840	OsWAK90 - OsWAK receptor-like protein kinase, expressed	1.51054	0.012734	1.19342	0.03607	0.476328	0.51415
wall associated kinase	OsAffx.3948.1.S1_at	LOC_Os04g30060	wall-associated receptor kinase-like 10 precursor, putative, expressed	1.72102	0.0096215	1.49022	0.018198	0.759064	0.306512
wheat LRK10 like	Os.11986.2.S1_x_at	LOC_Os01g49580	Protein kinase domain containing protein, expressed	0.445551	0.196378	1.08487	0.00272198	0.169899	0.721762
wheat LRK10 like	Os.1978.1.S1_at	LOC_Os01g02290	Ser/Thr receptor-like kinase, putative, expressed	1.6899	0.00336036	1.50006	0.00581513	1.17737	0.0580819
wheat LRK10 like	Os.26983.1.S1_s_at	LOC_Os01g04570	Ser/Thr protein kinase, putative, expressed	1.34037	0.0422653	1.38444	0.0304537	0.425024	0.625457
wheat LRK10 like	Os.27011.1.A1_s_at	LOC_Os01g04550	expressed protein	1.65512	0.00466128	2.46868	0.000222118	1.28664	0.0461811
wheat LRK10 like	Os.27046.2.S1_x_at	LOC_Os01g02300	receptor kinase ORK10, putative, expressed	1.80763	0.000667613	1.64376	0.00110124	1.07967	0.0428668
wheat LRK10 like	Os.27296.1.A1_at	LOC_Os08g24630	protein kinase domain containing protein, expressed	1.08289	0.0195846	0.565971	0.200466	0.933236	0.0779489
wheat LRK10 like	Os.45539.1.S1_at	LOC_Os01g02360	resistance-related receptor-like kinase, putative, expressed	0.93866	0.006413	1.10994	0.00181232	0.656478	0.0806747
wheat LRK10 like	Os.6149.1.S1_at	LOC_Os01g04580	Ser/Thr protein kinase, putative, expressed	1.86936	3.3861e-05	1.96721	1.78632e-05	1.06931	0.00903298
wheat LRK10 like	OsAffx.27357.2.S1_at	LOC_Os05g47750	Ser/Thr protein kinase, putative, expressed	1.55625	0.000465059	1.69884	0.000197073	0.849107	0.0513754
Note: logFC, log2-transformed fold change; P-values were corrected with the Benjamini-Hochberg’s method

## Sheet: NB-LRRs
Probeset ID	Locus ID	Annotation	IRBL18		IRBL22		LTH
			logFC	P-Value	logFC	P-Value	logFC	P-Value
Os.27702.1.S1_x_at	LOC_Os09g10054	disease resistance protein RPS2, putative, expressed	1.0502	8.73952e-05	0.846812	0.000382619	0.386744	0.0938405
Os.35752.2.S1_x_at	LOC_Os07g02570	NB-ARC domain containing protein, expressed	1.11459	0.00182428	0.693807	0.0258266	0.271897	0.485757
Os.49413.1.A1_x_at	LOC_Os09g34150	NBS-LRR disease resistance protein, putative, expressed	1.24876	0.00193199	1.30382	0.00117291	0.504134	0.217871
Os.50271.1.S1_at	LOC_Os06g05359	NBS-LRR disease resistance protein, putative, expressed	-1.15419	0.00302859	-0.634751	0.0619688	-0.390262	0.350492
OsAffx.25172.1.S1_at	LOC_Os03g20840	disease resistance RPP13-like protein 1, putative, expressed	1.10929	0.0982996	1.71385	0.0113181	0.793034	0.312039
OsAffx.25832.1.S1_at	LOC_Os04g02030	rp1, putative, expressed	1.19142	0.00719343	0.748604	0.0633743	0.467761	0.343414
OsAffx.26443.1.S1_s_at	LOC_Os04g43440	NB-ARC/LRR disease resistance protein, putative, expressed	2.25577	0.00245348	2.18483	0.00242799	1.24296	0.106625
OsAffx.2660.1.S1_at	LOC_Os02g18070	NB-ARC domain containing protein, expressed	-0.0297259	0.968914	1.07128	0.00851994	0.679924	0.135488
OsAffx.30939.2.S1_s_at	LOC_Os11g11960	disease resistance protein RPM1, putative, expressed	1.5129	0.00519414	1.58709	0.00311736	0.950773	0.102674
OsAffx.30940.1.S1_at	LOC_Os11g12330	disease resistance protein RPM1, putative, expressed	0.919485	0.0176858	1.02724	0.00792076	0.46668	0.288551
Note: logFC, log2-transformed fold change; P-values were corrected with the Benjamini-Hochberg’s method
