# Supplementary material for: Transcriptional Profiling of Rice Early Response to Magnaporthe oryzae Identified OsWRKYs as Important Regulators in Rice Blast Resistance
Source: PLoS One. 2013 Mar 27;8(3):e59720. doi: 10.1371/journal.pone.0059720 (PMC3609760; doi:10.1371/journal.pone.0059720)
Supplement: Table S5 — List of enzyme genes illustrated in Figure 5 . (XLS) [file pone.0059720.s006.xls]

## Sheet: pathway
Table S5. List of enzyme genes illustrated in Figure 5.
Pathway name	Enzyme name abbreviation	Probeset ID	Locus ID	Annotation	IRBL18		IRBL22		LTH
					logFC	P-Value	logFC	P-Value	logFC	P-Value
Shikimate pathway	DAHPS	Os.7075.1.S1_at	LOC_Os03g27230	phospho-2-dehydro-3-deoxyheptonate aldolase, chloroplast precursor, putative, expressed	3.3679	0.000166993	2.93193	0.000412096	2.16557	0.0145257
	DAHPS	Os.22631.1.S1_a_at	LOC_Os07g42960	phospho-2-dehydro-3-deoxyheptonate aldolase, chloroplast precursor, putative, expressed	3.60328	8.7172e-05	3.84781	4.28827e-05	2.45796	0.00670029
	DHQS	Os.12414.1.S1_at	LOC_Os09g36800	3-dehydroquinate synthase, putative, expressed	1.17889	0.00297821	1.16635	0.00256801	0.56098	0.171749
	SK	Os.35335.1.A1_s_at	LOC_Os04g54800	shikimate kinase, putative, expressed	0.85566	0.0327211	0.94453	0.0166552	0.673294	0.135488
	SK	Os.56273.1.S1_at	LOC_Os06g12150	shikimate kinase, putative, expressed	1.00755	0.00679076	0.715643	0.03633	0.310405	0.46952
	EPSPS	Os.3416.1.S1_a_at	LOC_Os06g04280	3-phosphoshikimate 1-carboxyvinyltransferase, chloroplast precursor, putative, expressed	2.15992	9.34959e-05	2.2022	6.59435e-05	1.41704	0.00838522
	CS	Os.17891.1.S1_at	LOC_Os03g14990	chorismate synthase 2, chloroplast precursor, putative, expressed	0.787572	0.0227926	0.795076	0.0183794	0.321285	0.435261
	DHQ/SDH	Os.7136.2.S1_x_at	LOC_Os01g27750	bifunctional 3-dehydroquinate dehydratase/shikimate dehydrogenase,chloroplast precursor, putative, expressed	0.39344	0.489934	1.33707	0.00929644	0.817251	0.156319
	DHQ/SDH	Os.8757.1.A1_at	LOC_Os12g34874	bifunctional 3-dehydroquinate dehydratase/shikimate dehydrogenase,chloroplast precursor, putative, expressed	0.641271	0.0943637	0.71116	0.0542236	0.284833	0.561155
Phe branch	CM	Os.26842.1.S1_at	LOC_Os01g55870	chorismate mutase, chloroplast precursor, putative, expressed	0.880012	0.001273	0.912916	0.000788841	0.449879	0.101569
	CM	Os.52887.1.S1_at	LOC_Os08g34290	chorismate mutase, chloroplast precursor, putative, expressed	0.856104	0.00587361	1.01193	0.00165791	0.279398	0.425848
	ADT	Os.5186.1.S1_at	LOC_Os04g33390	prephenate dehydratase domain containing protein, expressed	2.66326	0.000341538	2.04696	0.00194529	1.45241	0.0436333
Phenylpropanoid pathway	PAL	Os.28397.1.S3_at	LOC_Os02g41650	phenylalanine ammonia-lyase, putative, expressed	0.782715	0.0161293	0.862385	0.00779436	0.630564	0.0864852
	PAL	Os.10930.1.S1_at	LOC_Os02g41670	phenylalanine ammonia-lyase, putative, expressed	4.46273	4.52546e-07	4.22356	9.82454e-07	2.23709	0.0013985
	PAL	Os.25687.1.S1_at	LOC_Os02g41680	phenylalanine ammonia-lyase, putative, expressed	1.73215	0.00389912	1.86862	0.00193971	0.680148	0.288186
	PAL	Os.52536.1.S1_at	LOC_Os04g43800	phenylalanine ammonia-lyase, putative, expressed	1.75927	0.0126414	1.68943	0.0133045	0.56147	0.507478
	C4H	Os.11417.1.S1_at	LOC_Os02g26810	cytochrome P450, putative, expressed	2.47467	5.67893e-05	3.64448	1.57568e-06	1.92427	0.00256552
	C4H	Os.53884.1.S1_at	LOC_Os05g25640	cytochrome P450, putative, expressed	1.04735	0.0547426	0.698623	0.18315	0.365815	0.607776
	4CL	Os.10669.1.S1_at	LOC_Os02g08100	AMP-binding domain containing protein, expressed	1.41126	0.00324175	1.81409	0.000443893	1.01993	0.048727
	4CL	Os.19375.1.S1_at	LOC_Os08g34790	AMP-binding domain containing protein, expressed	2.59701	8.20372e-05	2.2674	0.000191248	1.6751	0.00838522
	HCT	Os.53328.1.S1_at	LOC_Os09g37180	transferase family protein, putative, expressed	1.13699	0.00184998	1.22309	0.000895267	0.777402	0.0436333
	HCT	Os.51179.1.S1_at	LOC_Os11g42370	transferase family protein, putative, expressed	1.42721	0.000297272	1.24749	0.000661023	0.718819	0.0545605
	CCoAOMT	Os.4198.1.S1_at	LOC_Os06g06980	caffeoyl-CoA O-methyltransferase, putative, expressed	0.839164	0.00103915	0.852735	0.000767063	0.645957	0.0178033
	CCoAOMT	Os.4244.1.S1_at	LOC_Os08g38900	caffeoyl-CoA O-methyltransferase, putative, expressed	0.733846	0.00194077	0.684606	0.00247754	0.418443	0.0860444
	CCR1	Os.8544.1.S1_at	LOC_Os08g34280	cinnamoyl-CoA reductase, putative, expressed	1.00265	0.0165322	0.811639	0.0405289	0.497673	0.294413
	CCR1	Os.9685.1.S1_a_at	LOC_Os09g25150	cinnamoyl-CoA reductase, putative, expressed	-0.840909	0.0114952	-0.962972	0.00405528	-0.648198	0.0808381
	F5H	Os.9727.1.S1_at	LOC_Os10g36848	cytochrome P450, putative, expressed	2.33932	0.000159548	2.63243	5.31761e-05	1.40363	0.0181196
	COMT	Os.11202.1.S1_at	LOC_Os08g06100	O-methyltransferase, putative, expressed	2.50644	1.38949e-06	2.43742	1.57568e-06	1.50905	0.00122483
	CAD	Os.8684.1.S1_a_at	LOC_Os02g09490	dehydrogenase, putative, expressed	2.0158	7.13485e-06	1.94524	7.34544e-06	1.2799	0.00202355
	CAD	Os.6089.1.S1_at	LOC_Os04g15920	dehydrogenase, putative, expressed	0.763692	0.0389416	0.22703	0.572653	0.201693	0.68926
	CAD	Os.5983.1.S1_at	LOC_Os09g23530	dehydrogenase, putative, expressed	2.21052	0.0168651	2.71173	0.00414887	1.68283	0.106521
	CAD	Os.7496.1.S1_a_at	LOC_Os10g29470	dehydrogenase, putative, expressed	-0.549161	0.195204	-0.837865	0.0385237	-0.677981	0.152745
	PER	Os.159.1.S1_s_at	LOC_Os03g13210	peroxidase precursor, putative, expressed	1.10501	0.125084	1.16303	0.0903243	0.82921	0.325459
Note: logFC, log2-transformed fold change; P-values were corrected with the Benjamini-Hochberg’s method
