# Supplementary material for: Transcriptional Profiling of Rice Early Response to Magnaporthe oryzae Identified OsWRKYs as Important Regulators in Rice Blast Resistance
Source: PLoS One. 2013 Mar 27;8(3):e59720. doi: 10.1371/journal.pone.0059720 (PMC3609760; doi:10.1371/journal.pone.0059720)
Supplement: Table S6 — List of differentially regulated genes involved in jasmonic acid biosynthesis pathway. (XLS) [file pone.0059720.s007.xls]

## Sheet: JA_pathway
Table S6. List of differentially regulated genes involved in jasmonic acid biosynthesis pathway.
Probeset ID	Locus ID	Annotation	IRBL18		IRBL22		LTH
			logFC	P-Value	logFC	P-Value	logFC	P-Value
Os.7678.1.S1_at	LOC_Os03g12500	cytochrome P450, putative, expressed	2.51499	0.000335433	3.05875	6.05199e-05	1.42308	0.0369668
Os.18598.1.S1_at	LOC_Os03g49260	lipoxygenase, putative, expressed	0.667691	0.0535419	1.04549	0.00383259	0.249341	0.573221
Os.14415.1.S1_a_at	LOC_Os03g49380	lipoxygenase, putative, expressed	1.07068	0.0605659	1.08017	0.0488294	0.321808	0.678649
Os.47914.1.S1_at	LOC_Os06g11210	12-oxophytodienoate reductase, putative, expressed	1.7608	0.0272342	1.76132	0.0231935	1.14387	0.203467
Os.11914.1.S1_at	LOC_Os06g11240	12-oxophytodienoate reductase, putative, expressed	1.08763	0.00912891	0.907119	0.021243	0.640672	0.157313
Os.4416.1.S1_at	LOC_Os08g39840	lipoxygenase, chloroplast precursor, putative, expressed	1.22178	0.000540805	1.4993	9.13389e-05	0.753429	0.0330543
Os.13008.1.S1_at	LOC_Os08g39850	lipoxygenase, chloroplast precursor, putative, expressed	2.44122	0.000897643	3.0828	0.000120331	1.28733	0.0787995
Os.2371.1.S1_at	LOC_Os12g26290	alpha-DOX2, putative, expressed	1.9494	0.000119026	2.52839	9.70323e-06	1.23077	0.0121979
Note: logFC, log2-transformed fold change; P-values were corrected with the Benjamini-Hochberg’s method
