# Supplementary material for: Transcriptional Profiling of Rice Early Response to Magnaporthe oryzae Identified OsWRKYs as Important Regulators in Rice Blast Resistance
Source: PLoS One. 2013 Mar 27;8(3):e59720. doi: 10.1371/journal.pone.0059720 (PMC3609760; doi:10.1371/journal.pone.0059720)
Supplement: Table S7 — List of differentially regulated transcription factor genes. (XLS) [file pone.0059720.s008.xls]

## Sheet: TFs
Table S7. List of differentially regulated transcription factor genes.
TF family names	Probeset ID	Locus ID	Annotation	IRBL18		IRBL22		LTH
				logFC	P-Value	logFC	P-Value	logFC	P-Value
WRKY	Os.11321.1.S1_at	LOC_Os07g48260	WRKY47, expressed	1.71266	0.0187221	1.28115	0.0618695	0.834879	0.318427
WRKY	Os.25606.1.S1_at	LOC_Os09g25060	WRKY76, expressed	3.13546	0.00189309	2.21045	0.0136517	0.0384117	0.982921
WRKY	Os.27227.1.S1_at	LOC_Os09g16510	WRKY74, expressed	1.05586	0.0473884	1.06624	0.0382409	1.12415	0.0704146
WRKY	Os.30634.1.S1_at	LOC_Os01g51690	WRKY26, expressed	1.3204	0.0190342	1.09807	0.0402946	0.815079	0.196879
WRKY	Os.30657.1.S1_at	LOC_Os01g40260	WRKY77, expressed	2.34567	0.000702189	2.23737	0.000802444	0.538913	0.448756
WRKY	Os.31521.1.S1_at	LOC_Os01g61080	WRKY24, expressed	1.90961	0.000156254	2.00823	8.80527e-05	1.35466	0.00804617
WRKY	Os.33131.1.A1_at	LOC_Os03g20550	WRKY55, expressed	1.21625	0.0981028	1.57772	0.028429	0.568056	0.541332
WRKY	Os.37565.2.S1_at	LOC_Os05g25770	WRKY45, expressed	1.04361	0.01066	0.909363	0.0191073	0.0359403	0.963734
WRKY	Os.50015.1.S1_at	LOC_Os06g44010	WRKY28, expressed	2.91723	0.00135859	3.4525	0.000312298	2.25908	0.0206723
WRKY	Os.50108.1.S1_at	LOC_Os05g39720	WRKY70, expressed	1.72454	0.00312385	1.56258	0.00481044	1.11149	0.0732264
WRKY	Os.55597.1.S1_at	LOC_Os05g49620	WRKY19, expressed	2.41396	9.34959e-05	2.16384	0.000180974	0.509906	0.352714
WRKY	Os.8961.1.S1_s_at	LOC_Os05g46020	WRKY7, expressed	1.9304	0.000335945	2.19373	0.000102963	1.62272	0.00550598
AP2/EREBP	Os.11120.1.S1_at	LOC_Os03g08460	AP2 domain containing protein, expressed	0.876256	0.0878165	1.09874	0.0286598	0.641618	0.279562
AP2/EREBP	Os.45405.1.A1_at	LOC_Os01g04750	B3 DNA binding domain containing protein, expressed	1.28278	0.0598909	1.32668	0.0434578	0.462055	0.602077
AP2/EREBP	Os.53660.1.S1_at	LOC_Os02g43790	ethylene-responsive transcription factor, putative, expressed	1.23871	0.0706333	1.46525	0.02868	1.26811	0.106729
AP2/EREBP	Os.6009.3.S1_a_at	LOC_Os03g08470	AP2 domain containing protein, expressed	1.13976	0.0625499	1.67912	0.00710719	0.91654	0.188536
AP2/EREBP	Os.8031.1.S1_at	LOC_Os01g21120	AP2 domain containing protein, expressed	-0.776121	0.196696	-1.5443	0.00986283	-0.700345	0.310593
MYB	Os.10172.1.S1_at	LOC_Os02g41510	MYB family transcription factor, putative, expressed	2.53616	7.02149e-05	2.63996	4.28827e-05	2.30836	0.00122483
MYB	Os.32634.1.S1_at	LOC_Os07g48870	MYB family transcription factor, putative, expressed	1.21774	0.0151181	0.681983	0.146333	0.434013	0.467087
MYB	Os.3388.2.S1_a_at	LOC_Os04g43680	MYB family transcription factor, putative, expressed	1.82663	0.00289584	1.78785	0.00262846	1.45556	0.0301381
MYB	Os.3391.1.S1_at	LOC_Os09g23620	MYB family transcription factor, putative, expressed	0.949744	0.0206797	1.00332	0.0131277	0.546975	0.235625
MYB	Os.55636.1.S1_at	LOC_Os05g48010	MYB family transcription factor, putative, expressed	1.08807	0.0202073	0.972129	0.0304791	0.863789	0.103073
NAC	Os.17286.1.S1_at	LOC_Os03g21060	No apical meristem protein, putative, expressed	0.958229	0.0135976	1.02636	0.00756114	0.725411	0.0943928
NAC	Os.34471.1.S1_at	LOC_Os01g64310	no apical meristem protein, putative, expressed	1.13199	0.00704794	0.463152	0.233759	0.644227	0.153712
NAC	Os.39129.1.S1_at	LOC_Os10g33760	No apical meristem protein, putative, expressed	-0.666706	0.0457217	-1.46965	0.000272254	-0.701338	0.0712288
NAC	Os.4384.1.S1_at	LOC_Os01g60020	NAC domain transcription factor, putative, expressed	1.68599	0.000750027	2.24089	6.59435e-05	1.27681	0.0158632
AtSR	Os.17445.1.S1_s_at	LOC_Os03g27080	calmodulin-binding transcription activator 2, putative, expressed	1.89018	0.00172884	2.27222	0.000361689	1.43307	0.0268828
bHLH	Os.26054.1.S1_s_at	LOC_Os01g39330	helix-loop-helix DNA-binding domain containing protein, expressed	2.34919	8.20372e-05	2.74662	1.73398e-05	1.50295	0.00872461
bHLH	Os.49337.1.S1_at	LOC_Os02g39140	helix-loop-helix DNA-binding domain containing protein, expressed	0.71927	0.068018	1.07069	0.00768251	0.392818	0.403404
bHLH	Os.5178.1.A1_s_at	LOC_Os03g56950	phytochrome-interacting factor 4, putative, expressed	-1.08518	0.00415068	-1.02636	0.00481044	-0.856702	0.0407844
bZIP	Os.11781.1.S1_at	LOC_Os02g52780	bZIP transcription factor, putative, expressed	-0.501165	0.362839	-1.11144	0.0282048	-0.505133	0.415297
bZIP	OsAffx.28017.1.S1_at	LOC_Os06g39960	bZIP transcription factor domain containing protein, expressed	-1.20617	0.0319559	-2.00563	0.00125201	-1.52081	0.0250126
Dof	Os.15992.1.S1_at	LOC_Os04g58190	dof zinc finger domain containing protein, putative, expressed	1.22422	0.023746	1.41975	0.00870997	0.514207	0.421472
GARP	Os.18448.1.S1_at	LOC_Os12g01490	MYB family transcription factor, putative, expressed	1.23086	0.00140112	1.3745	0.000511363	0.395361	0.317878
GARP	OsAffx.30765.1.S1_at	LOC_Os11g01480	MYB family transcription factor, putative, expressed	1.51748	5.81774e-05	1.53745	4.28827e-05	0.695266	0.0352625
GATA	OsAffx.24890.1.S1_at	LOC_Os02g56250	GATA zinc finger domain containing protein, expressed	0.835302	0.0790368	1.04881	0.0250888	0.553871	0.321323
GRAS	Os.27419.1.S1_at	LOC_Os11g47870	GRAS family transcription factor domain containing protein, expressed	1.09726	0.0047066	1.01884	0.00610183	0.508644	0.217704
HSF	Os.27176.1.S1_at	LOC_Os09g28354	CPuORF39 - conserved peptide uORF-containing transcript, expressed	1.33942	0.000716869	1.21382	0.00122303	0.457395	0.232169
HSF	Os.40018.1.S1_at	LOC_Os05g45410	HSF-type DNA-binding domain containing protein, expressed	1.6512	7.14626e-05	1.64956	6.11461e-05	0.663599	0.0660922
NIN	Os.3838.1.S1_at	LOC_Os01g13540	NIN, putative, expressed	-0.781462	0.0388391	-1.05823	0.00604043	-0.777929	0.0743188
putative transcription regulator	Os.18512.1.S1_at	LOC_Os03g06980	nucleic acid binding protein, putative, expressed	1.0137	0.00829771	0.784754	0.028471	0.792473	0.0649174
Tify	Os.10356.1.S1_at	LOC_Os03g08320	ZIM domain containing protein, putative, expressed	1.60503	0.121249	2.02368	0.0428868	1.28922	0.27994
Note: logFC, log2-transformed fold change; P-values were corrected with the Benjamini-Hochberg’s method
