# Supplementary material for: Transcriptional Profiling of Rice Early Response to Magnaporthe oryzae Identified OsWRKYs as Important Regulators in Rice Blast Resistance
Source: PLoS One. 2013 Mar 27;8(3):e59720. doi: 10.1371/journal.pone.0059720 (PMC3609760; doi:10.1371/journal.pone.0059720)
Supplement: Table S8 — The result of rice blast disease assay on pUbi:OsWRKY47 transgenic plants. (XLS) [file pone.0059720.s009.xls]

## Sheet: disease_assay
Table S8. The result of rice blast disease assay on pUbi:OsWRKY47 transgenic plants.
TP309		pUbi:OsWRKY47#16		pUbi:OsWRKY47#7
Seedling No.	Phenotype*	Seedling No.	Phenotype	Seedling No.	Phenotype
No. 1	S	No. 1	R	No. 1	R
No. 2	S	No. 2	R	No. 2	R
No. 3	S	No. 3	R	No. 3	R
No. 4	S	No. 4	R	No. 4	R
No. 5	S	No. 5	R	No. 5	R
No. 6	S	No. 6	R	No. 6	R
No. 7	S	No. 7	R	No. 7	R
No. 8	S	No. 8	R	No. 8	R
No. 9	S	No. 9	R	No. 9	R
No. 10	S	No. 10	R	No. 10	R
No. 11	S	No. 11	R	No. 11	R
No. 12	S	No. 12	R	No. 12	R
No. 13	S	No. 13	R	No. 13	R
No. 14	S	No. 14	R	No. 14	R
No. 15	S	No. 15	R	No. 15	R
* Phenotype: R, resistant; S, susceptible
