# Supplementary material for: Transcriptional Profiling of Rice Early Response to Magnaporthe oryzae Identified OsWRKYs as Important Regulators in Rice Blast Resistance
Source: PLoS One. 2013 Mar 27;8(3):e59720. doi: 10.1371/journal.pone.0059720 (PMC3609760; doi:10.1371/journal.pone.0059720)
Supplement: Table S9 — Pearson’s correlation efficiencies between biological replicates. (XLS) [file pone.0059720.s010.xls]

## Sheet: Pearson
Table S9. Pearson correlation efficiencies between biological replicates.
Sample Name	Pearson correlation efficiencies of log2-transformed expression values
	replicate1 vs. replicate2	replicate2 vs. replicate3	replicate1 vs. replicate3
IRBL18-inoculation	0.989	0.989	0.995
IRBL18-mock	0.987	0.99	0.993
IRBL22-inoculation	0.987	0.988	0.992
IRBL22-mock	0.985	0.987	0.992
LTH-inoculation	0.987	0.987	0.992
LTH-mock	0.986	0.989	0.99
